# Supplementary material for: Dissemination of novel biostatistics methods: Impact of programming code availability and other characteristics on article citations
Source: PLoS One. 2018 Aug 1;13(8):e0201590. doi: 10.1371/journal.pone.0201590 (PMC6070251; doi:10.1371/journal.pone.0201590)
Supplement: S1 Dataset — (XLS) [file pone.0201590.s002.xls]

## Sheet: Articles
id	year	title	authors	source_title	volume	issue	page_start	page_end	doi	online_pub_date	print_pub_date	us_institution	multi_countries	multi_institutions	non_methodologist	references	example	pmcid	author_count	code_present	page_length	duration_mos	pmcid_present	sjr_2010	h_index	max_publications	sum_publications	free_j_web_site	open_access	pre_post_print	free_any	citation_num
AmericanStatistician1	2010	Three examples of accurate likelihood inference	Lozada-Can C., Davison A.	American Statistician	64	2	131	139	10.1198/tast.2010.09004	2012-01-01	2010-05-01	0	0	0	0	28	1		2	0	8	83.9667	0	0.961	55	96	98	0	0	0	0	0
AmericanStatistician11	2010	A decision-theoretic formulation of fisher's approach to testing	Rice K.	American Statistician	64	4	345	349	10.1198/tast.2010.09060		2010-11-01	1	0	0	0	25	0		1	0	4	77.8333	0	0.961	55	180	180	0	0	1	1	3
AmericanStatistician12	2010	Fixed-width sequential confidence intervals for a proportion	Frey J.	American Statistician	64	3	242	249	10.1198/tast.2010.09140	2012-01-01	2010-05-01	1	0	0	0	20	2		1	1	7	83.9667	0	0.961	55	64	64	0	0	1	1	10
AmericanStatistician7	2010	Adding spatially-correlated errors can mess up the fixed effect you love	Hodges J.S., Reich B.J.	American Statistician	64	4	325	334	10.1198/tast.2010.10052	2012-01-01	2010-11-01	1	0	1	0	13	1		2	0	9	77.8333	0	0.961	55	242	331	0	0	1	1	64
AmericanStatistician9	2010	Variance stabilizing the difference of two Binomial proportions	Kulinskaya E., Morgenthaler S., Staudte R.G.	American Statistician	64	4	350	356	10.1198/tast.2010.09080	2012-01-01	2010-11-01	0	1	1	0	10	1		3	0	6	77.8333	0	0.961	55	75	184	0	0	1	1	10
AnnApplStats1	2010	Nonparametric inference of doubly stochastic Poisson process data via the kernel method	Zhang T., Kou S.C.	Annals of Applied Statistics	4	4	1913	1941	10.1214/10-AOAS352		2010-12-01	1	0	1	0	63	1	PMC3024001	2	0	28	76.8333	1	1.572	33	38	46	1	1	1	1	4
AnnApplStats12	2010	Analysis of spatial distribution of marker expression in cells using boundary distance plots	Choudhury K.R., Zheng L., Mackrill J.J.	Annals of Applied Statistics	4	3	1365	1382	10.1214/10-AOAS340		2010-09-01	0	0	0	1	16	1		3	0	17	79.8667	0	1.572	33	94	130	1	1	1	1	1
AnnApplStats13	2010	Optimal pricing using online auction experiments: A Pólya tree approach	George E.I., Hui S.K.	Annals of Applied Statistics	4	1	55	82	10.1214/11-AOAS503		2010-03-01	1	0	1	0	45	1		2	0	27	86	0	1.572	33	61	62	1	1	1	1	0
AnnApplStats14	2010	Subsampling methods for genomic inference	Bickel P.J., Boley N., Brown J.B., Huang H., Zhang N.R.	Annals of Applied Statistics	4	4	1660	1697	10.1214/10-AOAS363		2010-12-01	1	0	1	0	38	1		5	1	37	76.8333	0	1.572	33	121	215	1	1	1	1	33
AnnApplStats15	2010	Testing affiliation in private-values models of first-price auctions using grid distributions	de Castro L.I., Paarsch H.J.	Annals of Applied Statistics	4	4	2073	2098	10.1214/10-AOAS344		2010-12-01	1	1	1	0	30	1		2	0	25	76.8333	0	1.572	33	27	47	1	1	1	1	4
AnnApplStats16	2010	Variable selection and regression analysis for graph-structured covariates with an application to genomics	Li C., Li H.	Annals of Applied Statistics	4	3	1498	1516	10.1214/10-AOAS332		2010-09-01	1	0	0	0	37	1	PMC3423227	2	0	18	79.8667	1	1.572	33	159	163	1	1	1	1	40
AnnApplStats17	2010	Detection of treatment effects by covariate-adjusted expected shortfall	He X., Hsu Y.-H., Hu M.	Annals of Applied Statistics	4	4	2114	2125	10.1214/10-AOAS347		2010-12-01	1	0	1	0	10	2		3	0	11	76.8333	0	1.572	33	122	132	1	1	1	1	1
AnnApplStats18	2010	An imputation-based approach for parameter estimation in the presence of ambiguous censoring with application in industrial supply chain	Ghosh S.	Annals of Applied Statistics	4	4	1976	1999	10.1214/10-AOAS348		2010-12-01	1	0	1	0	15	1		1	1	23	76.8333	0	1.572	33	30	30	1	1	1	1	4
AnnApplStats19	2010	A flexible regression model for count data	Sellers K.F., Shmueli G.	Annals of Applied Statistics	4	2	943	961	10.1214/09-AOAS306		2010-06-01	1	0	1	0	19	1		2	1	18	82.9333	0	1.572	33	74	96	1	1	1	1	44
AnnApplStats2	2010	Modeling heterogeneity in ranked responses by nonparametric maximum likelihood: How do Europeans get their scientific knowledge?	Francis B., Dittrich R., Hatzinger R.	Annals of Applied Statistics	4	4	2181	2202	10.1214/10-AOAS366		2010-12-01	0	1	1	0	42	1		3	1	21	76.8333	0	1.572	33	98	145	1	1	1	1	8
AnnApplStats20	2010	A nonlinear mixed effects directional model for the estimation of the rotation axes of the human ankle	Haddou M., Rivest L.-P., Pierrynowski M.	Annals of Applied Statistics	4	4	1892	1912	10.1214/10-AOAS342		2010-12-01	0	0	1	0	18	1		3	0	20	76.8333	0	1.572	33	84	149	1	1	1	1	1
AnnApplStats4	2010	Generalized extreme value regression for binary response data: An application to B2B electronic payments system adoption	Wang X., Dey D.K.	Annals of Applied Statistics	4	4	2000	2023	10.1214/10-AOAS354		2010-12-01	1	0	1	0	36	1		2	1	23	76.8333	0	1.572	33	147	149	1	1	1	1	25
AnnApplStats7	2010	Node harvest	Meinshausen N.	Annals of Applied Statistics	4	4	2049	2072	10.1214/10-AOAS367		2010-12-01	0	0	0	0	31	1		1	1	23	76.8333	0	1.572	33	41	41	1	1	1	1	11
AnnInstStatMath1	2010	Nonparametric estimation of a conditional distribution from length-biased data	De Uña-Álvarez J., Iglesias-Pérez M.C.	Annals of the Institute of Statistical Mathematics	62	2	323	341	10.1007/s10463-008-0178-0	2008-04-25	2010-04-01	0	0	0	0	27	1		2	0	18	108.5	0	1.143	31	75	82	0	0	0	0	6
AnnInstStatMath11	2010	Graph presentations for moments of noncentral Wishart distributions and their applications	Kuriki S., Numata Y.N.	Annals of the Institute of Statistical Mathematics	62	4	645	672	10.1007/s10463-010-0279-4	2010-04-30	2010-08-01	0	0	1	0	20	0		2	0	27	84	0	1.143	31	43	44	0	0	1	1	6
AnnInstStatMath12	2010	Smoothing algorithms for state-space models	Briers M., Doucet A., Maskell S.	Annals of the Institute of Statistical Mathematics	62	1	61	89	10.1007/s10463-009-0236-2	2009-06-09	2010-02-01	0	1	1	0	23	2		3	0	28	94.8333	0	1.143	31	215	307	0	0	1	1	78
AnnInstStatMath13	2010	Nonparametric analysis of doubly truncated data	Shen P.-S.	Annals of the Institute of Statistical Mathematics	62	5	835	853	10.1007/s10463-008-0192-2	2008-08-26	2010-10-01	0	0	0	0	18	2		1	0	18	104.4	0	1.143	31	119	119	0	0	0	0	24
AnnInstStatMath14	2010	Oracle inequality for conditional density estimation and an actuarial example	Efromovich S.	Annals of the Institute of Statistical Mathematics	62	2	249	275	10.1007/s10463-008-0185-1	2008-07-16	2010-04-01	1	0	0	0	14	1		1	0	26	105.767	0	1.143	31	67	67	0	0	1	1	5
AnnInstStatMath15	2010	Nonparametric estimation of conditional medians for linear and related processes	Honda T.	Annals of the Institute of Statistical Mathematics	62	6	995	1021	10.1007/s10463-008-0203-3	2008-09-10	2010-12-01	0	0	0	0	39	2		1	0	26	103.9	0	1.143	31	16	16	0	0	1	1	2
AnnInstStatMath16	2010	Generalized time-dependent conditional linear models under left truncation and right censoring	Teodorescu B., Van Keilegom I., Cao R.	Annals of the Institute of Statistical Mathematics	62	3	465	485	10.1007/s10463-009-0219-3	2009-03-19	2010-06-01	0	1	1	0	24	1		3	0	20	97.5667	0	1.143	31	96	186	0	0	1	1	5
AnnInstStatMath17	2010	Analysis of rounded data from dependent sequences	Zhang B., Liu T., Bai Z.D.	Annals of the Institute of Statistical Mathematics	62	6	1143	1173	10.1007/s10463-009-0224-6	2009-03-26	2010-12-01	0	1	1	0	42	2		3	0	30	97.3333	0	1.143	31	157	210	0	0	0	0	6
AnnInstStatMath18	2010	Markov basis and Gröbner basis of Segre-Veronese configuration for testing independence in group-wise selections	Aoki S., Hibi T., Ohsugi H., Takemura A.	Annals of the Institute of Statistical Mathematics	62	2	299	321	10.1007/s10463-008-0171-7	2008-04-30	2010-04-01	0	0	1	0	25	1		4	0	22	108.333	0	1.143	31	148	340	0	0	1	1	4
AnnInstStatMath2	2010	Wavelet variance analysis for gappy time series	Mondal D., Percival D.B.	Annals of the Institute of Statistical Mathematics	62	5	943	966	10.1007/s10463-008-0195-z	2008-09-09	2010-10-01	1	0	1	0	40	1		2	0	23	103.933	0	1.143	31	94	101	0	0	1	1	11
AnnInstStatMath3	2010	Distribution of distances between topologies and its effect on detection of phylogenetic recombination	De Oliveira Martins L., Kishino H.	Annals of the Institute of Statistical Mathematics	62	1	145	159	10.1007/s10463-009-0259-8	2010-10-28	2010-02-01	0	1	1	0	30	2		2	0	14	86.9333	0	1.143	31	136	146	0	0	0	0	3
AnnInstStatMath4	2010	Finding market structure by sales count dynamics - Multivariate structural time series models with hierarchical structure fo	Terui N., Ban M., Maki T.	Annals of the Institute of Statistical Mathematics	62	1	91	107	10.1007/s10463-009-0244-2	2009-07-28	2010-02-01	0	0	1	0	17	1		3	0	16	93.2	0	1.143	31	18	24	0	0	0	0	3
AnnInstStatMath6	2010	Asymptotic second-order consistency for two-stage estimation methodologies and its applications	Aoshima M., Yata K.	Annals of the Institute of Statistical Mathematics	62	3	571	600	10.1007/s10463-008-0188-y	2008-07-10	2010-06-01	0	0	0	0	19	2		2	0	29	105.967	0	1.143	31	36	55	0	0	1	1	7
AnnInstStatMath8	2010	General model selection estimation of a periodic regression with a Gaussian noise	Konev V., Pergamenchtchikov S.	Annals of the Institute of Statistical Mathematics	62	6	1083	1111	10.1007/s10463-008-0193-1	2008-08-15	2010-12-01	0	1	1	0	17	0		2	0	28	104.767	0	1.143	31	56	91	0	0	1	1	3
AnnalsProbab3	2010	q-Exchangeability via quasi-invariance	Gnedin A., Olshanski G.	Annals of Probability	38	6	2103	2135	10.1214/10-AOP536		2010-11-01	0	1	1	0	19	0		2	0	32	77.8333	0	2.834	58	60	109	1	1	1	1	10
AnnalsProbab4	2010	Applications of Stein's method for concentration inequalities	Chatterjee S., Dey P.S.	Annals of Probability	38	6	2443	2485	10.1214/10-AOP542		2010-11-01	1	0	0	0	39	1		2	0	42	77.8333	0	2.834	58	38	45	1	1	1	1	16
AnnalsProbab5	2010	Multiple stratonovich integral and Hu-Meyer formula for Lévy processes	Farré M., Jolis M., Utzet F.	Annals of Probability	38	6	2136	2169	10.1214/10-AOP528		2010-11-01	0	0	0	0	30	0		3	0	33	77.8333	0	2.834	58	27	60	1	1	1	1	2
AnnalsofStats1	2010	Sure independence screening in generalized linear models with NP-dimensionality	Fan J., Song R.	Annals of Statistics	38	6	3567	3604	10.1214/10-AOS798		2010-12-01	1	0	1	0	28	2		2	0	37	76.8333	0	6.036	113	109	138	1	1	1	1	129
AnnalsofStats10	2010	Coordinate-independent sparse sufficient dimension reduction and variable selection	Chen X., Zou C., Cook R.D.	Annals of Statistics	38	6	3696	3723	10.1214/10-AOS826		2010-12-01	1	1	1	0	37	1		3	0	27	76.8333	0	6.036	113	178	266	1	1	1	1	31
AnnalsofStats11	2010	Variable selection in nonparametric additive models	Huang J., Horowitz J.L., Wei F.	Annals of Statistics	38	4	2282	2313	10.1214/09-AOS781		2010-08-01	1	0	1	0	42	1	PMC2994588	3	1	31	80.9	1	6.036	113	119	246	1	1	1	1	134
AnnalsofStats12	2010	Deciding the dimension of effective dimension reduction space for functional and high-dimensional data	Li Y., Hsing T.	Annals of Statistics	38	5	3028	3062	10.1214/10-AOS816		2010-10-01	1	0	1	0	37	1		2	0	34	78.8667	0	6.036	113	43	65	1	1	1	1	15
AnnalsofStats14	2010	Is brownian motion necessary to model high-frequency data?	Aït-Sahalia Y., Jacod J.	Annals of Statistics	38	5	3093	3128	10.1214/09-AOS749		2010-10-01	1	1	1	0	17	1		2	0	35	78.8667	0	6.036	113	69	127	1	1	1	1	36
AnnalsofStats15	2010	Batch means and spectral variance estimators in Markov chain Monte Carlo	Flegal J.M., Jones G.L.	Annals of Statistics	38	2	1034	1070	10.1214/09-AOS735		2010-04-01	1	0	1	0	54	1		2	0	36	84.9667	0	6.036	113	35	52	1	1	1	1	48
AnnalsofStats16	2010	Optimal rank-based testing for principal components	Hallin M., Paindaveine D., Verdebout T.	Annals of Statistics	38	6	3245	3299	10.1214/10-AOS810		2010-12-01	0	1	1	0	37	2		3	0	54	76.8333	0	6.036	113	119	187	1	1	1	1	9
AnnalsofStats17	2010	Estimation for a partial-linear single-index model	Wang J.-L., Xue L., Zhu L., Chong Y.S.	Annals of Statistics	38	1	246	274	10.1214/09-AOS712		2010-02-01	1	1	1	0	45	1		4	0	28	86.9333	0	6.036	113	219	397	1	1	1	1	77
AnnalsofStats19	2010	Nonparametric inference of quantile curves for nonstationary time series	Zhou Z.	Annals of Statistics	38	4	2187	2217	10.1214/09-AOS769		2010-08-01	0	0	0	0	51	1		1	0	30	80.9	0	6.036	113	16	16	1	1	1	1	7
AnnalsofStats2	2010	Adaptive nonparametric Bayesian inference using location-scale mixture priors	De Jonge R., Van Zanten J.H.	Annals of Statistics	38	6	3300	3320	10.1214/10-AOS811		2010-12-01	0	0	0	0	29	0		2	0	20	76.8333	0	6.036	113	37	40	1	1	1	1	14
AnnalsofStats4	2010	Nonparametric estimate of spectral density functions of sample covariance matrices: A first step	Jing B.-Y., Pan G., Shao Q.-M., Zhou W.	Annals of Statistics	38	6	3724	3750	10.1214/10-AOS833		2010-12-01	0	1	1	0	16	2		4	0	26	76.8333	0	6.036	113	100	275	1	1	1	1	5
AnnalsofStats6	2010	Gamma-based clustering via ordered means with application to gene-expression analysis	Newton M.A., Chung L.M.	Annals of Statistics	38	6	3217	3244	10.1214/10-AOS805		2010-12-01	1	0	0	0	46	1		2	0	27	76.8333	0	6.036	113	103	106	1	1	1	1	2
AnnalsofStats7	2010	Nonparametric estimation of multivariate convex-transformed densities	Seregin A., Wellner J.A.	Annals of Statistics	38	6	3751	3781	10.1214/10-AOS840		2010-12-01	1	0	0	0	33	0	PMC3058562	2	0	30	76.8333	1	6.036	113	71	75	1	1	1	1	20
AnnalsofStats8	2010	Uniform convergence rates for nonparametric regression and principal component analysis in functional/longitudinal data	Li Y., Hsing T.	Annals of Statistics	38	6	3321	3351	10.1214/10-AOS813		2010-12-01	1	0	1	0	23	2		2	0	30	76.8333	0	6.036	113	43	65	1	1	1	1	43
BayesianAnalysis10	2010	Model selection and adaptive Markov chain monte carlo for Bayesian cointegrated VAR models	Peters G.W., Kannan B., Lasscock B., Mellen C.	Bayesian Analysis	5	3	465	492	10.1214/10-BA518		2010-09-01	0	0	1	0	32	1		4	0	27	79.8667	0	0.972	29	81	104	1	1	1	1	5
BayesianAnalysis12	2010	Sensitivity analysis and model selection for a generalized convolution model for spatial processes	Majumdar A., Paul D., Kaye J.	Bayesian Analysis	5	3	493	518	10.1214/10-BA519		2010-09-01	1	0	1	0	23	1		3	0	25	79.8667	0	0.972	29	81	137	1	1	1	1	0
BayesianAnalysis13	2010	Penalized regression, standard errors, and Bayesian lassos	Kyung M., Gilly J., Ghoshz M., Casellax G.	Bayesian Analysis	5	2	369	412	10.1214/10-BA607		2010-06-01	1	0	1	0	42	1		4	0	43	82.9333	0	0.972	29	12	15	1	1	1	1	115
BayesianAnalysis16	2010	Bayesian regularized quantile regression	Li Q., Xiy R., Lin N.	Bayesian Analysis	5	3	533	556	10.1214/10-BA521		2010-09-01	1	0	1	0	33	1		3	0	23	79.8667	0	0.972	29	1209	1251	1	1	1	1	36
BayesianAnalysis17	2010	Hierarchical Bayesian analysis of the seemingly unrelated regression and simultaneous equations models using a combination of Direct Monte Carlo and importance sampling techniques	Ando T., Zellner A.	Bayesian Analysis	5	1	65	96	10.1214/10-BA503		2010-03-01	1	1	1	0	45	1		2	0	31	86	0	0.972	29	112	150	1	1	1	1	21
BayesianAnalysis19	2010	Bayesian functional ANOVA modeling using Gaussian process prior distributions	Kaufman C.G., Sainy S.R.	Bayesian Analysis	5	1	123	150	10.1214/10-BA505		2010-03-01	1	0	1	0	33	1		2	1	27	86	0	0.972	29	7	8	1	1	1	1	40
BayesianAnalysis2	2010	The Bayesian elastic net	Li Q., Liny N.	Bayesian Analysis	5	1	151	170	10.1214/10-BA506		2010-03-01	1	0	0	0	26	1		2	0	19	86	0	0.972	29	1209	1210	1	1	1	1	65
BayesianAnalysis3	2010	Bayesian density regression with logistic Gaussian process and subspace projection	Tokdar S.T., Zhu Y.M., Ghosh J.K.	Bayesian Analysis	5	2	319	344	10.1214/10-BA605		2010-06-01	1	1	1	0	29	1		3	0	25	82.9333	0	0.972	29	72	126	1	1	1	1	25
BayesianAnalysis4	2010	Default priors for density estimation with mixture models	Griffin J.E.	Bayesian Analysis	5	1	45	64	10.1214/10-BA502		2010-03-01	0	0	0	0	28	1		1	1	19	86	0	0.972	29	40	40	1	1	1	1	15
BayesianAnalysis7	2010	Shrinkage regression for multivariate inference with missing data, and an application to portfolio balancing	Gramacy R.B., Pantaleoy E.	Bayesian Analysis	5	2	237	262	10.1214/10-BA602		2010-06-01	0	1	1	0	41	1		2	1	25	82.9333	0	0.972	29	45	46	1	1	1	1	9
BayesianAnalysis9	2010	Selection sampling from large data sets for targeted inference in mixture modeling	Manolopoulou I., Chan C., West M.	Bayesian Analysis	5	3	429	450	10.1214/10-BA517		2010-09-01	1	0	0	0	19	1		3	1	21	79.8667	0	0.972	29	117	168	1	1	1	1	10
Bernoulli1	2010	Functional linear regression via canonical analysis	He G., Müller H.-G., Wang J.-L., Yang W.	Bernoulli	16	3	705	729	10.3150/09-BEJ228		2010-08-01	1	0	1	1	29	1		4	0	24	80.9	0	1.575	44	201	317	1	1	1	1	13
Bernoulli10	2010	Asymptotic distributions for a class of generalized L-statistics	Borovskikh Y.V., Weber N.C.	Bernoulli	16	4	1177	1190	10.3150/09-BEJ240		2010-11-01	0	1	1	0	24	0		2	0	13	77.8333	0	1.575	44	54	94	1	1	1	1	2
Bernoulli14	2010	Some covariance models based on normal scale mixtures	Schlather M.	Bernoulli	16	3	780	797	10.3150/09-BEJ226		2010-08-01	0	0	0	0	36	0		1	0	17	80.9	0	1.575	44	57	57	1	1	1	1	20
Bernoulli15	2010	Variable selection in Measurement error models	Ma Y., Li R.	Bernoulli	16	1	274	300	10.3150/09-BEJ205		2010-02-01	1	0	1	0	30	1		2	0	26	86.9333	0	1.575	44	150	225	1	1	1	1	17
Bernoulli17	2010	Multivariate COGARCH(1,1) processes	Stelzer R.	Bernoulli	16	1	80	115	10.3150/09-BEJ196		2010-02-01	0	0	0	0	40	0		1	0	35	86.9333	0	1.575	44	28	28	1	1	1	1	11
Bernoulli3	2010	A semiparametric efficient estimator in case-control studies	Ma Y.	Bernoulli	16	2	585	603	10.3150/09-BEJ210		2010-05-01	1	0	0	0	11	2		1	0	18	83.9667	0	1.575	44	75	75	1	1	1	1	3
Bernoulli6	2010	Approximating a geometric fractional Brownian motion and related processes via discrete Wick calculus	Bender C., Parczewski P.	Bernoulli	16	2	389	417	10.3150/09-BEJ223		2010-05-01	0	0	0	0	23	0		2	0	28	83.9667	0	1.575	44	35	39	1	1	1	1	3
Bernoulli7	2010	Multivariate saddlepoint approximations in tail probability and conditional inference	Kolassa J., Li J.	Bernoulli	16	4	1191	1207	10.3150/09-BEJ237		2010-11-01	1	0	0	0	15	1		2	0	16	77.8333	0	1.575	44	61	62	1	1	1	1	1
BiometricalJ1	2010	Hierarchical Bayesian inference for HIV dynamic differential equation models incorporating multiple treatment factors	Huang Y., Wu H., Acosta E.P.	Biometrical Journal	52	4	470	486	10.1002/bimj.200900173	2010-07-26	2010-08-01	1	0	1	1	40	1	PMC3507994	3	1	16	81.1	1	0.901	44	168	380	0	0	1	1	13
BiometricalJ11	2010	Impacts on type I error rate with inappropriate use of learn and confirm in confirmatory adaptive design trials	Wang S.-J., James Hung H.M., O'Neill R.T.	Biometrical Journal	52	6	798	810	10.1002/bimj.200900207	2010-12-13	2010-12-13	1	0	0	0	26	2		3	1	12	76.4333	0	0.901	44	91	177	0	0	0	0	12
BiometricalJ12	2010	Parameter estimation following an adaptive treatment selection trial design	Luo X., Wu S.S., Xiong J.	Biometrical Journal	52	6	823	835	10.1002/bimj.200900134	2010-11-19	2010-12-13	1	1	1	0	16	1		3	1	12	77.2333	0	0.901	44	144	198	0	0	0	0	2
BiometricalJ14	2010	Simulation-based power calculations for large cohort studies	Brown P., Jiang H.	Biometrical Journal	52	5	604	615	10.1002/bimj.200900277	2010-10-25	2010-10-25	0	0	1	0	10	2		2	1	11	78.0667	0	0.901	44	55	62	0	0	1	1	1
BiometricalJ16	2010	A confidence-limit-based approach to the assessment of hardy-weinberg equilibrium	Wellek S., Goddard K.A.B., Ziegler A.	Biometrical Journal	52	2	253	270	10.1002/bimj.200900249	2010-04-14	2010-04-26	1	1	1	0	23	1		3	1	17	84.5333	0	0.901	44	391	563	0	0	0	0	8
BiometricalJ18	2010	L1 penalized estimation in the Cox proportional hazards model	Goeman J.J.	Biometrical Journal	52	1	70	84	10.1002/bimj.200900028	2009-11-24	2010-02-17	0	0	0	0	26	1		1	1	14	89.2333	0	0.901	44	68	68	0	0	1	1	177
BiometricalJ19	2010	A hierarchical Bayesian approach to multiple testing in disease mapping	Catelan D., Lagazio C., Biggeri A.	Biometrical Journal	52	6	784	797	10.1002/bimj.200900209	2010-08-31	2010-12-13	0	0	1	0	51	1	PMC3040294	3	1	13	79.9	1	0.901	44	283	384	1	1	1	1	10
BiometricalJ2	2010	A sensitivity analysis for shared-parameter models for incomplete longitudinal outcomes	Creemers A., Hens N., Aerts M., Molenberghs	Biometrical Journal	52	1	111	125	10.1002/bimj.200800235	2009-11-24	2010-02-01	0	1	1	0	34	1		4	0	14	89.2333	0	0.901	44	446	1125	0	0	0	0	8
BiometricalJ3	2010	A robust method for large-scale multiple hypotheses testing	Han S., Andrei A.-C., Tsui K.-W.	Biometrical Journal	52	2	222	232	10.1002/bimj.200900177	2010-04-12	2010-04-01	1	0	0	0	21	1	PMC3960085	3	1	10	84.9667	1	0.901	44	106	213	0	0	1	1	1
BiometricalJ4	2010	Competing Risks and Time-Dependent Covariates	Cortese G., Andersen P.K.	Biometrical Journal	52	1	138	158	10.1002/bimj.200900076	2009-12-22	2010-02-01	0	1	1	0	18	1		2	1	20	88.3	0	0.901	44	316	336	0	0	0	0	44
BiometricalJ6	2010	Hierarchical Bayesian modeling of random and residual variance-covariance matrices in bivariate mixed effects models	Bello N.M., Steibel J.P., Tempelman R.J.	Biometrical Journal	52	3	297	313	10.1002/bimj.200900182	2010-06-11	2010-06-01	1	0	0	0	51	1		3	1	16	82.9333	0	0.901	44	96	226	0	0	1	1	14
BiometricalJ7	2010	Likelihood inference for a two-stage design with treatment selection	Bebu I., Luta G., Dragalin V.	Biometrical Journal	52	6	811	822	10.1002/bimj.200900170	2010-09-03	2010-12-01	1	0	1	0	23	2		3	1	11	79.8	0	0.901	44	95	176	0	0	0	0	7
BiometricalJ8	2010	Modelling animal growth in random environments: An application using nonparametric estimation	Filipe P.A., Braumann C.A., Brites N.M., Ro	Biometrical Journal	52	5	653	666	10.1002/bimj.200900273	2010-10-25	2010-10-01	0	0	0	0	19	1		4	1	13	78.8667	0	0.901	44	14	22	0	0	0	0	2
BiometricalJ9	2010	Blinded sample size recalculation in multicentre trials with normally distributed outcome	Jensen K., Kieser M.	Biometrical Journal	52	3	377	399	10.1002/bimj.200900114	2010-04-14	2010-06-01	0	0	0	0	28	1		2	1	22	84.5333	0	0.901	44	174	220	0	0	0	0	1
Biometrics1	2010	A model-based approach for making ecological inference from distance sampling data	Johnson D.S., Laake J.L., Ver Hoef J.M.	Biometrics	66	1	310	318	10.1111/j.1541-0420.2009.01265.x		2010-03-01	1	0	1	0	38	1		3	0	8	86	0	2.123	96	76	186	0	0	1	1	28
Biometrics10	2010	A Bayesian hierarchical model for classification with selection of functional predictors	Zhu H., Vannucci M., Cox D.D.	Biometrics	66	2	463	473	10.1111/j.1541-0420.2009.01283.x		2010-06-01	1	0	1	0	28	1	PMC3042776	3	0	10	82.9333	1	2.123	96	107	188	0	0	1	1	14
Biometrics11	2010	Modeling the spatial and temporal dependence in fMRI data	Derado G., Bowman F.D., Kilts C.D.	Biometrics	66	3	949	957	10.1111/j.1541-0420.2009.01355.x	2009-11-13	2010-09-01	1	0	0	1	25	1	PMC2942991	3	1	8	89.6	1	2.123	96	181	232	0	0	1	1	18
Biometrics12	2010	A hierarchical Bayesian design for phase i trials of novel combinations of cancer therapeutic agents	Braun T.M., Wang S.	Biometrics	66	3	805	812	10.1111/j.1541-0420.2009.01363.x		2010-09-01	1	0	0	0	19	2	PMC2889231	2	1	7	79.8667	1	2.123	96	133	137	0	0	1	1	26
Biometrics13	2010	Bayesian estimation of the probability of asbestos exposure from lung fiber counts	Weichenthal S., Joseph L., Bélisle P., Dufresne A.	Biometrics	66	2	603	612	10.1111/j.1541-0420.2009.01279.x		2010-06-01	0	0	0	1	16	1		4	0	9	82.9333	0	2.123	96	391	608	0	0	0	0	3
Biometrics14	2010	A score test for association of a longitudinal marker and an event with missing data	Finkelstein D.M., Wang R., Ficociello L.H., Schoenfeld D.A.	Biometrics	66	3	726	732	10.1111/j.1541-0420.2009.01326.x	2009-09-15	2010-09-01	1	0	1	0	17	1	PMC2952639	4	1	6	91.5667	1	2.123	96	290	500	0	0	1	1	4
Biometrics15	2010	Joint inference on HIV viral dynamics and immune suppression in presence of measurement errors	Wu L., Liu W., Hu X.J.	Biometrics	66	2	327	335	10.1111/j.1541-0420.2009.01308.x	2009-08-10	2010-06-01	0	0	1	0	23	1		3	0	8	92.7667	0	2.123	96	358	431	0	0	1	1	21
Biometrics17	2010	Bayesian quantile regression for longitudinal studies with nonignorable missing data	Yuan Y., Yin G.	Biometrics	66	1	105	114	10.1111/j.1541-0420.2009.01269.x	2009-05-13	2010-03-17	1	0	0	0	32	1		2	1	9	95.7333	0	2.123	96	107	202	0	0	0	0	34
Biometrics18	2010	Multivariate Association and Dimension Reduction: A Generalization of Canonical Correlation Analysis	Iaci R., Sriram T.N., Yin X.	Biometrics	66	4	1107	1118	10.1111/j.1541-0420.2010.01396.x	2010-03-02	2010-12-01	1	0	1	0	27	1	PMC2830578	3	1	11	85.9667	1	2.123	96	47	96	0	0	1	1	7
Biometrics19	2010	Augmented cross-sectional prevalence testing for estimating HIV incidence	Wang R., Lagakos S.W.	Biometrics	66	3	864	874	10.1111/j.1541-0420.2009.01356.x	2009-11-13	2010-09-01	1	0	0	0	16	2	PMC2889247	2	1	10	89.6	1	2.123	96	141	151	0	0	1	1	7
Biometrics2	2010	Controlling false discoveries in multidimensional directional decisions, with applications to gene expression data on ordered categor	Guo W., Sarkar S.K., Peddada S.D.	Biometrics	66	2	485	492	10.1111/j.1541-0420.2009.01292.x		2010-06-01	1	0	1	0	20	1	PMC2895927	3	0	7	82.9333	1	2.123	96	134	214	0	0	1	1	23
Biometrics20	2010	Impact of population substructure on trend tests for genetic case-control association studies	Zheng G., Li Z., Gail M.H., Gastwirth J.L.	Biometrics	66	1	196	204	10.1111/j.1541-0420.2009.01264.x	2009-05-07	2010-03-01	1	0	1	0	30	2		4	0	8	95.9333	0	2.123	96	131	332	0	0	0	0	3
Biometrics3	2010	Hierarchical and joint site-edge methods for medicare hospice service region boundary analysis	Ma H., Carlin B.P., Banerjee S.	Biometrics	66	2	355	364	10.1111/j.1541-0420.2009.01291.x		2010-06-01	1	0	0	0	27	1	PMC3061258	3	0	9	82.9333	1	2.123	96	153	266	0	0	1	1	13
Biometrics4	2010	Cox regression in nested case-control studies with auxiliary covariates	Liu M., Lu W., Tseng C.-H.	Biometrics	66	2	374	381	10.1111/j.1541-0420.2009.01277.x		2010-06-01	1	0	1	0	21	1	PMC2889133	3	0	7	82.9333	1	2.123	96	105	232	0	0	1	1	3
Biometrics5	2010	Small-Sample Estimation of Species Richness Applied to Forest Communities	Hwang W.-H., Shen T.-J.	Biometrics	66	4	1052	1060	10.1111/j.1541-0420.2009.01371.x		2010-12-01	0	0	0	0	39	1		2	0	8	76.8333	0	2.123	96	34	45	0	0	0	0	8
Biometrics6	2010	Nonignorable models for intermittently missing categorical longitudinal responses	Tsonaka R., Rizopoulos D., Verbeke G., Lesaffre E.	Biometrics	66	3	834	844	10.1111/j.1541-0420.2009.01365.x		2010-09-01	0	1	1	0	30	1		4	0	10	79.8667	0	2.123	96	341	635	0	0	0	0	5
Biometrics7	2010	Bias-Corrected Diagonal Discriminant Rules for High-Dimensional Classification	Huang S., Tong T., Zhao H.	Biometrics	66	4	1096	1106	10.1111/j.1541-0420.2010.01395.x		2010-12-01	1	0	1	0	56	1	PMC3164859	3	0	10	76.8333	1	2.123	96	356	410	0	0	0	1	7
Biometrics8	2010	Bayesian methods for examining Hardy-Weinberg equilibrium	Wakefield J.	Biometrics	66	1	257	265	10.1111/j.1541-0420.2009.01267.x		2010-03-01	1	0	0	0	29	1	PMC4535922	1	1	8	86	1	2.123	96	121	121	0	0	1	1	14
Biometrics9	2010	Design and analysis of crossover trials for absorbing binary endpoints	Nason M., Follmann D.	Biometrics	66	3	958	965	10.1111/j.1541-0420.2009.01358.x		2010-09-01	1	0	0	0	13	1		2	0	7	79.8667	0	2.123	96	161	232	0	0	0	0	14
Biometrika10	2010	Most-predictive design points for functional data predictors	Ferraty F., Hall P., Vieu P.	Biometrika	97	4	807	824	10.1093/biomet/asq058	2010-12-01	2010-12-01	0	1	1	0	38	1		3	1	17	76.8333	0	4.166	90	477	625	0	0	0	0	30
Biometrika11	2010	Consistent selection of the number of clusters via crossvalidation	Wang J.	Biometrika	97	4	893	904	10.1093/biomet/asq061		2010-12-01	1	0	0	0	23	1		1	0	11	76.8333	0	4.166	90	27	27	0	0	0	0	28
Biometrika12	2010	Dimension reduction for non-elliptically distributed predictors: Second-order methods	Dong Y., Li B.	Biometrika	97	2	279	294	10.1093/biomet/asq016		2010-06-01	1	0	1	0	30	1		2	0	15	82.9333	0	4.166	90	54	75	0	0	0	0	31
Biometrika13	2010	Estimation of controlled direct effects on a dichotomous outcome using logistic structural direct effect models	Vansteelandt S.	Biometrika	97	4	921	934	10.1093/biomet/asq053	2010-10-02	2010-12-01	0	0	0	0	32	2		1	0	13	78.8333	0	4.166	90	129	129	0	0	0	0	14
Biometrika14	2010	Bootstrap confidence intervals and hypothesis tests for extrema of parameters	Hall P., Miller H.	Biometrika	97	4	881	892	10.1093/biomet/asq045	2010-09-04	2010-12-01	0	0	0	0	23	1		2	0	11	79.7667	0	4.166	90	477	485	0	0	0	0	5
Biometrika16	2010	Nonparametric Bayesian density estimation on manifolds with applications to planar shapes	Bhattacharya A., Dunson D.B.	Biometrika	97	4	851	865	10.1093/biomet/asq044	2010-09-21	2010-12-01	1	0	0	0	21	1	PMC3371720	2	0	14	79.2	1	4.166	90	285	292	0	0	1	1	13
Biometrika17	2010	The maximal data piling direction for discrimination	Ahn J., Marron J.S.	Biometrika	97	1	254	259	10.1093/biomet/asp084	2010-01-28	2010-03-01	1	0	1	0	11	1		2	0	5	87.0667	0	4.166	90	185	203	0	0	1	1	21
Biometrika18	2010	Marginal analyses of longitudinal data with an informative pattern of observations	Farewell D.M.	Biometrika	97	1	65	78	10.1093/biomet/asp068	2010-01-20	2010-03-01	0	0	0	1	29	1		1	0	13	87.3333	0	4.166	90	47	47	0	0	0	0	9
Biometrika19	2010	On the use of stochastic ordering to test for trend with clustered binary data	Szabo A., George E.O.	Biometrika	97	1	95	108	10.1093/biomet/asp077	2010-01-20	2010-03-01	1	0	1	0	37	1		2	1	13	87.3333	0	4.166	90	111	150	0	0	0	0	2
Biometrika2	2010	The distribution-based p-value for the outlier sum in differential gene expression analysis	Chen L.-A., Chen D.-T., Chan W.	Biometrika	97	1	246	253	10.1093/biomet/asp075	2010-01-25	2010-03-01	1	1	1	0	11	1	PMC3412599	3	0	7	87.1667	1	4.166	90	193	311	0	0	0	1	5
Biometrika20	2010	On doubly robust estimation in a semiparametric odds ratio model	Tchetgen Tchetgen E.J., Robins J.M.	Biometrika	97	1	171	180	10.1093/biomet/asp062	2009-12-08	2010-03-01	1	1	1	0	8	0	PMC3412601	2	0	9	88.7667	1	4.166	90	234	401	0	0	1	1	13
Biometrika3	2010	Weighted least squares approximate restricted likelihood estimation for vector autoregressive processes	Chen W.W., Deo R.S.	Biometrika	97	1	231	237	10.1093/biomet/asp071	2010-01-14	2010-03-01	1	0	1	0	10	2		2	0	6	87.5333	0	4.166	90	25	41	0	0	1	1	5
Biometrika4	2010	The horseshoe estimator for sparse signals	Carvalho C.M., Polson N.G., Scott J	Biometrika	97	2	465	480	10.1093/biomet/asq017	2010-04-28	2010-06-01	1	0	1	0	27	1		3	1	15	84.0667	0	4.166	90	55	118	0	0	1	1	125
Biometrika5	2010	A semiparametric random effects model for multivariate competing risks data	Scheike T.H., Sun Y., Zhang M.-J.,	Biometrika	97	1	133	145	10.1093/biomet/asp082		2010-03-01	1	1	1	0	28	1	PMC3633199	4	0	12	86	1	4.166	90	175	521	0	0	1	1	11
Biometrika6	2010	Cross-covariance functions for multivariate random fields based on latent dimensions	Apanasovich T.V., Genton M.G.	Biometrika	97	1	15	30	10.1093/biomet/asp078		2010-03-01	1	0	1	0	24	1		2	0	15	86	0	4.166	90	168	199	0	0	1	1	51
Biometrika7	2010	Accurate and robust tests for indirect inference	Czellar V., Ronchetti E.	Biometrika	97	3	621	630	10.1093/biomet/asq040	2010-07-09	2010-09-01	0	1	1	0	34	2		2	0	9	81.6667	0	4.166	90	58	63	0	0	0	0	4
Biometrika8	2010	Incorporating prior probabilities into high-dimensional classifiers	Hall P., Xue J.-H.	Biometrika	97	1	31	48	10.1093/biomet/asp081		2010-03-01	0	1	1	0	43	1		2	0	17	86	0	4.166	90	477	509	0	0	0	0	2
Biometrika9	2010	Attributable fraction functions for censored event times	Chen L., Lin D.Y., Zeng D.	Biometrika	97	3	713	726	10.1093/biomet/asq023	2010-05-28	2010-09-01	1	0	0	0	25	1	PMC3744602	3	0	13	83.0667	1	4.166	90	186	345	0	0	0	1	9
Biostatistics10	2010	Cox regression model with time-varying coefficients in nested case-control studies	Liu M., Lu W., Shore R.E., Zeleniuch-Jacquotte A.	Biostatistics	11	4	693	706	10.1093/biostatistics/kxq037	2010-06-03	2010-10-01	1	1	1	0	22	1	PMC3294270	4	0	13	82.8667	1	3.078	55	210	536	1	0	0	1	7
Biostatistics11	2010	Software for fitting nonstandard proportional subdistribution hazards models	Allignol A., Beyersmann J.	Biostatistics	11	4	674	675	10.1093/biostatistics/kxq018	2010-03-26	2010-10-01	0	0	1	0	4	1		2	1	1	85.1667	0	3.078	55	78	110	1	0	0	1	2
Biostatistics12	2010	Identification of causal effects on binary outcomes using structural mean models	Clarke P.S., Windmeijer F.	Biostatistics	11	4	756	770	10.1093/biostatistics/kxq024	2010-06-03	2010-10-01	0	0	0	0	26	1	PMC4161996	2	0	14	82.8667	1	3.078	55	85	147	1	1	1	1	15
Biostatistics14	2010	Bayesian random-effects threshold regression with application to survival data with nonproportional hazards	Pennell M.L., Whitmore G.A., Ting Lee M.-L.	Biostatistics	11	1	111	126	10.1093/biostatistics/kxp041	2009-10-14	2010-01-01	1	1	1	0	39	1		3	1	15	90.6	0	3.078	55	72	136	1	0	0	1	13
Biostatistics15	2010	Semiparametric estimation of the average causal effect of treatment on an outcome measured after a postrandomization event,	Gilbert P.B., Jin Y.	Biostatistics	11	1	34	47	10.1093/biostatistics/kxp034	2009-10-08	2010-01-01	1	0	1	0	28	1	PMC2800161	2	0	13	90.8	1	3.078	55	196	200	1	0	0	1	3
Biostatistics16	2010	Testing for misspecification in generalized linear mixed models	Abad A.A., Litière S., Molenberghs G.	Biostatistics	11	4	771	786	10.1093/biostatistics/kxq019	2010-04-20	2010-10-01	0	0	1	0	17	1		3	0	15	84.3333	0	3.078	55	446	457	1	0	0	1	12
Biostatistics17	2010	A simulation-based approach for evaluating microarray analyses	Blades N.J., Grimshaw S.D., Pendleton C.R.	Biostatistics	11	3	533	536	10.1093/biostatistics/kxq010	2010-02-24	2010-07-01	1	0	0	0	5	1		3	0	3	86.1667	0	3.078	55	23	40	1	0	0	1	0
Biostatistics18	2010	Fast methods for spatially correlated multilevel functional data	Staicu A.-M., Crainiceanu C.M., Carroll R.J.	Biostatistics	11	2	177	194	10.1093/biostatistics/kxp058	2010-01-19	2010-04-01	1	0	1	0	39	1	PMC2830578	3	1	17	87.3667	1	3.078	55	404	586	1	0	1	1	37
Biostatistics19	2010	On quantifying the magnitude of confounding	Janes H., Dominici F., Zeger S.	Biostatistics	11	3	572	582	10.1093/biostatistics/kxq007	2010-07-01	2010-07-01	1	0	1	0	37	1	PMC2883302	3	1	10	81.9333	1	3.078	55	246	494	1	0	1	1	14
Biostatistics2	2010	Bayesian mixture modeling using a hybrid sampler with application to protein subfamily identification	Fong Y., Wakefield J., Rice K.	Biostatistics	11	1	18	33	10.1093/biostatistics/kxp033	2009-08-20	2010-01-01	1	0	0	0	27	1		3	1	15	92.4333	0	3.078	55	180	332	1	0	0	1	3
Biostatistics20	2010	Robust depth-based tools for the analysis of gene expression data	Lopez-Pintado S., Romo J., Torrente A.	Biostatistics	11	2	254	264	10.1093/biostatistics/kxp056	2010-01-11	2010-04-01	0	0	1	0	28	1		3	1	10	87.6333	0	3.078	55	41	65	1	0	0	1	5
Biostatistics3	2010	Boosting with missing predictors	Wang C.Y., Feng Z.	Biostatistics	11	2	195	212	10.1093/biostatistics/kxp052	2009-11-30	2010-04-01	1	0	0	0	21	1	PMC2830576	2	0	17	89.0333	1	3.078	55	248	350	1	0	0	1	2
Biostatistics4	2010	Association analyses of clustered competing risks data via cross hazard ratio	Cheng Y., Fine J.P., Bandeen-Roche K.	Biostatistics	11	1	82	92	10.1093/biostatistics/kxp039	2009-10-13	2010-01-01	1	0	1	0	13	1	PMC2800162	3	1	10	90.6333	1	3.078	55	218	459	1	0	0	1	4
Biostatistics5	2010	Stochastically ordered multiple regression	Bornkamp B., Ickstadt K., Dunson D.	Biostatistics	11	3	419	431	10.1093/biostatistics/kxq001	2010-02-11	2010-07-01	1	1	1	0	37	1	PMC3658492	3	0	12	86.6	1	3.078	55	285	397	1	0	0	1	2
Biostatistics7	2010	Simultaneous variable selection and class fusion for high-dimensional linear discriminant analysis	Guo J.	Biostatistics	11	4	599	608	10.1093/biostatistics/kxq023	2010-05-26	2010-10-01	1	0	0	0	17	1		1	0	9	83.1333	0	3.078	55	356	356	1	0	0	1	6
Biostatistics9	2010	A doubly robust test for gene-environment interaction in family-based studies of affected offspring	Moerkerke B., Vansteelandt S., Lange C.	Biostatistics	11	2	213	225	10.1093/biostatistics/kxp061	2010-02-12	2010-04-01	1	1	1	0	28	1	PMC2830581	3	0	12	86.5667	1	3.078	55	182	339	1	0	0	1	8
CanJStats1	2010	Longitudinal functional principal component modelling via stochastic approximation Monte Carlo	Martinez J.G., Faming L., Lan Z., Ca	Canadian Journal of Statistics	38	2	256	270	10.1002/cjs.10062	2010-05-22	2010-06-01	1	0	0	0	30	1	PMC2915799	4	0	14	83.2667	1	0.861	38	404	503	0	0	1	1	4
CanJStats10	2010	State-space model for proxy-based millennial reconstruction	Lee T.C.K., Tsao M., Zwiers F.W.	Canadian Journal of Statistics	38	3	488	505	10.1002/cjs.10054	2010-08-31	2010-09-01	0	0	1	0	27	2		3	0	17	79.9	0	0.861	38	139	173	0	0	0	0	0
CanJStats11	2010	Change detection in linear regression with time series errors	Gombay E.	Canadian Journal of Statistics	38	1	65	79		2009-10-02	2010-03-01	0	0	0	0	20	1		1	0	14	91	0	0.861	38	46	46	0	0	0	0	5
CanJStats13	2010	Mean squared error estimators of small area means using survey weights	Torabi M., Rao J.N.K.	Canadian Journal of Statistics	38	4	598	608	10.1002/cjs.10078	2010-10-19	2010-12-01	0	0	1	0	6	1		2	1	10	78.2667	0	0.861	38	112	152	0	0	0	0	10
CanJStats14	2010	Small area estimation of poverty indicators	Molina I., Rao J.N.K.	Canadian Journal of Statistics	38	3	369	385	10.1002/cjs.10051	2010-03-17	2010-09-01	0	1	1	0	16	1		2	0	16	85.4667	0	0.861	38	112	138	0	0	1	1	34
CanJStats15	2010	Semiparametric median residual life model and inference	Ma Y., Yin G.	Canadian Journal of Statistics	38	4	665	679	10.1002/cjs.10076	2010-10-26	2010-12-01	1	1	1	0	31	1		2	0	14	78.0333	0	0.861	38	95	170	0	0	1	1	10
CanJStats17	2010	Positive quadrant dependence tests for copulas	Gijbels I., Omelka M., Sznajder D.	Canadian Journal of Statistics	38	4	555	581	10.1002/cjs.10088	2010-10-19	2010-12-01	0	1	1	0	20	1		3	0	26	78.2667	0	0.861	38	101	145	0	0	0	0	9
CanJStats18	2010	New estimation and feature selection methods in mixture-of-experts models	Khalili A.	Canadian Journal of Statistics	38	4	519	539	10.1002/cjs.10083	2010-11-03	2010-12-01	0	0	0	0	29	1		1	0	20	77.7667	0	0.861	38	13	13	0	0	0	0	8
CanJStats2	2010	Testing for order among K populations: Theory and examples	Davidov O., Herman A.	Canadian Journal of Statistics	38	1	97	115		2009-10-07	2010-03-01	0	0	0	0	39	1		2	0	18	90.8333	0	0.861	38	53	98	0	0	0	0	3
CanJStats20	2010	Bent-cable regression with autoregressive noise	Chiu G.S., Lockhart R.A.	Canadian Journal of Statistics	38	3	386	407	10.1002/cjs.10070	2010-08-31	2010-09-01	0	1	1	0	17	1		2	1	21	79.9	0	0.861	38	61	74	0	0	1	1	3
CanJStats3	2010	Nonparametric covariate adjustment for receiver operating characteristic curves	Yao F., Craiu R.V., Reiser B.	Canadian Journal of Statistics	38	1	27	46		2009-10-05	2010-03-01	0	1	1	0	38	1		3	0	19	90.9	0	0.861	38	58	126	0	0	1	1	3
CanJStats4	2010	Simulation of extremes of diffusions	Gou T., Murdoch D.	Canadian Journal of Statistics	38	4	738	755	10.1002/cjs.10084	2010-10-19	2010-12-01	0	0	0	0	9	2		2	0	17	78.2667	0	0.861	38	2	3	0	0	0	0	0
CanJStats5	2010	Empirical likelihood for the varying-coefficient single-index model	Huang Z., Zhang R.	Canadian Journal of Statistics	38	3	434	452	10.1002/cjs.10075	2010-08-31	2010-09-01	0	0	1	0	26	1		2	0	18	79.9	0	0.861	38	77	119	0	0	0	0	4
CanJStats6	2010	Some tests for uniformity of circular distributions powerful against multimodal alternatives	Pycke J.-R.	Canadian Journal of Statistics	38	1	80	96		2010-02-03	2010-03-01	0	0	0	0	20	1		1	0	16	86.8667	0	0.861	38	11	11	0	0	0	0	0
CanJStats7	2010	Model-based linear clustering	Yan G., Welch W.J., Zamar R.H.	Canadian Journal of Statistics	38	4	716	737	10.1002/cjs.10082	2010-11-03	2010-12-01	0	0	1	0	34	1		3	0	21	77.7667	0	0.861	38	63	116	0	0	0	0	0
CanJStats8	2010	Confidence intervals for the mean of a population containing many zero values under unequal-probability sampling	Chen H., Chen J., Chen S.-Y.	Canadian Journal of Statistics	38	4	582	597	10.1002/cjs.10077	2010-09-10	2010-12-01	1	1	1	0	16	1		3	0	15	79.5667	0	0.861	38	89	133	0	0	0	0	1
CanJStats9	2010	Optimal estimation in surrogate outcome regression problems	Duan X., Qin J., Wang Q.	Canadian Journal of Statistics	38	4	633	646	10.1002/cjs.10086	2010-11-03	2010-12-01	1	1	1	0	17	1		3	0	13	77.7667	0	0.861	38	155	246	0	0	0	0	2
ClinicalTrials1	2010	Clinical trials for predictive medicine: New challenges and paradigms	Simon R.	Clinical Trials	7	5	516	524	10.1177/1740774510366454	2010-03-25	2010-10-01	1	0	0	0	23	0	PMC4041069	1	1	8	85.2	1	1.44	43	388	388	0	0	1	1	45
ClinicalTrials15	2010	Does treatment effect depend on control event rate? Revisiting a meta-analysis of suicidality and antidepressant use in children	Proschan M.A., Brittain E.H., Fay M.P.	Clinical Trials	7	2	109	117	10.1177/1740774510363310	2010-03-25	2010-04-01	1	0	0	0	20	1		3	0	8	85.2	0	1.44	43	128	284	0	0	0	0	2
ClinicalTrials5	2010	Summarizing historical information on controls in clinical trials	Neuenschwander B., Capkun-Niggli G., Branson M., Spiegelhalter D.J.	Clinical Trials	7	1	5	18	10.1177/1740774509356002		2010-02-01	0	1	1	0	58	1		4	0	13	86.9333	0	1.44	43	280	337	0	0	1	1	50
CompStatsDataAnalys1	2010	Empirical likelihood ratios applied to goodness-of-fit tests based on sample entropy	Vexler A., Gurevich G.	Computational Statistics and Data Analysis	54	2	531	545	10.1016/j.csda.2009.09.025	2010-09-29	2010-02-01	1	1	1	0	38	1		2	0	14	86.9333	0	1.387	70	72	95	0	0	1	1	34
CompStatsDataAnalys10	2010	Modeling strategies in longitudinal data analysis: Covariate, variance function and correlation structure selection	Wang Y.-G., Hin L.-Y.	Computational Statistics and Data Analysis	54	12	3359	3370	10.1016/j.csda.2009.11.006	2009-11-13	2010-12-01	0	1	1	0	29	1		2	1	11	89.6	0	1.387	70	123	126	0	0	0	0	5
CompStatsDataAnalys11	2010	Forecasting electricity demand in Japan: A Bayesian spatial autoregressive ARMA approach	Ohtsuka Y., Oga T., Kakamu K.	Computational Statistics and Data Analysis	54	11	2721	2735	10.1016/j.csda.2009.06.002	2009-06-08	2010-11-01	0	0	1	0	20	1		3	0	14	94.8667	0	1.387	70	25	32	0	0	0	0	17
CompStatsDataAnalys12	2010	Model selection with the Loss Rank Principle	Hutter M., Tran M.-N.	Computational Statistics and Data Analysis	54	5	1288	1306	10.1016/j.csda.2009.11.015	2009-11-27	2010-05-01	0	1	1	0	23	2		2	1	18	89.1333	0	1.387	70	139	153	0	0	1	1	3
CompStatsDataAnalys13	2010	On testing for serial correlation of unknown form using wavelet thresholding	Duchesne P., Li L., Vandermeerschen J.	Computational Statistics and Data Analysis	54	11	2512	2531	10.1016/j.csda.2009.11.012	2009-11-19	2010-11-01	1	1	1	0	44	2		3	0	19	89.4	0	1.387	70	41	66	0	0	0	0	4
CompStatsDataAnalys14	2010	On sufficient dimension reduction for proportional censorship model with covariates	Wen X.M.	Computational Statistics and Data Analysis	54	8	1975	1982	10.1016/j.csda.2010.02.022	2010-03-06	2010-08-01	1	0	0	0	34	1		1	0	7	85.8333	0	1.387	70	12	12	0	0	1	1	1
CompStatsDataAnalys15	2010	Test of fit for a Laplace distribution against heavier tailed alternatives	Gel Y.R.	Computational Statistics and Data Analysis	54	4	958	965	10.1016/j.csda.2009.10.008	2009-10-16	2010-04-01	0	0	0	0	36	1		1	1	7	90.5333	0	1.387	70	39	39	0	0	1	1	6
CompStatsDataAnalys17	2010	Globally robust confidence intervals for simple linear regression	Adrover J., Salibian-Barrera M.	Computational Statistics and Data Analysis	54	12	2899	2913	10.1016/j.csda.2009.05.005	2009-05-18	2010-12-01	0	1	1	0	18	1		2	0	14	95.5667	0	1.387	70	28	40	0	0	0	0	2
CompStatsDataAnalys18	2010	Factor-GMM estimation with large sets of possibly weak instruments	Kapetanios G., Marcellino M.	Computational Statistics and Data Analysis	54	11	2655	2675	10.1016/j.csda.2010.04.008	2010-04-21	2010-11-01	0	1	1	0	45	1		2	0	20	84.3	0	1.387	70	104	198	0	0	1	1	18
CompStatsDataAnalys19	2010	k-mean alignment for curve clustering	Sangalli L.M., Secchi P., Vantini S., Vitelli V.	Computational Statistics and Data Analysis	54	5	1219	1233	10.1016/j.csda.2009.12.008	2010-01-04	2010-05-01	0	0	0	0	30	1		4	0	14	87.8667	0	1.387	70	60	153	0	0	1	1	48
CompStatsDataAnalys2	2010	An analysis of three-level orthogonal saturated designs	Chen Y., Chan C.K., Leung B.P.K.	Computational Statistics and Data Analysis	54	8	1952	1961	10.1016/j.csda.2010.02.018	2010-03-02	2010-08-01	0	0	1	0	21	1		3	0	9	85.9667	0	1.387	70	74	98	0	0	0	0	3
CompStatsDataAnalys20	2010	Market linkages, variance spillovers, and correlation stability: Empirical evidence of financial contagion	Billio M., Caporin M.	Computational Statistics and Data Analysis	54	11	2443	2458	10.1016/j.csda.2009.03.018	2009-04-05	2010-11-01	0	0	1	0	33	1		2	0	15	97	0	1.387	70	52	90	0	0	1	1	31
CompStatsDataAnalys3	2010	The log-exponentiated Weibull regression model for interval-censored data	Hashimoto E.M., Ortega E.M.M., Cancho V.G., Cordeiro G.M.	Computational Statistics and Data Analysis	54	4	1017	1035	10.1016/j.csda.2009.10.014	2009-10-20	2010-04-01	0	0	1	0	42	1		4	0	18	90.4	0	1.387	70	244	446	0	0	0	0	24
CompStatsDataAnalys5	2010	New EWMA control charts for monitoring process dispersion	Huwang L., Huang C.-J., Wang Y.-H.T.	Computational Statistics and Data Analysis	54	10	2328	2342	10.1016/j.csda.2010.03.011	2010-03-25	2010-10-01	0	0	0	0	39	2		3	0	14	85.2	0	1.387	70	27	43	0	0	0	0	25
CompStatsDataAnalys6	2010	Approximate conditional inference in mixed-effects models with binary data	Lee W., Shi J.Q., Lee Y.	Computational Statistics and Data Analysis	54	1	173	184	10.1016/j.csda.2009.07.027	2009-08-08	2010-01-01	0	1	1	0	26	1		3	0	11	92.8333	0	1.387	70	106	170	0	0	0	0	0
CompStatsDataAnalys7	2010	Joint forecasts of Dow Jones stocks under general multivariate loss function	Alp T., Demetrescu M.	Computational Statistics and Data Analysis	54	11	2360	2371	10.1016/j.csda.2009.09.027	2009-09-29	2010-11-01	0	0	1	0	32	1		2	0	11	91.1	0	1.387	70	29	30	0	0	0	0	4
CompStatsDataAnalys8	2010	Testing for two components in a switching regression model	Dannemann J., Holzmann H.	Computational Statistics and Data Analysis	54	6	1592	1604	10.1016/j.csda.2010.01.009	2010-02-01	2010-06-01	0	0	1	0	29	1		2	0	12	86.9333	0	1.387	70	43	50	0	0	1	1	1
CompStatsDataAnalys9	2010	Unified generalized iterative scaling and its applications	Gao W., Shi N.-Z., Tang M.-L., Fu L., Tian G.	Computational Statistics and Data Analysis	54	4	1066	1078	10.1016/j.csda.2009.10.017	2009-10-24	2010-04-01	0	0	1	0	28	1		5	0	12	90.2667	0	1.387	70	128	327	0	0	0	0	3
IntJofBiostatistics1	2010	Comparing approaches to causal inference for longitudinal data: Inverse probability weighting versus propensity scores	Ertefaie A., Stephens D.A.	International Journal of Biostatistics	6	2			10.2202/1557-4679.1198	2010-03-08	2010-03-08	0	0	0	0	18	1		2	0	23	85.7667	0	1.001	20	96	106	1	1	0	1	11
IntJofBiostatistics10	2010	A small sample correction for estimating attributable risk in case-control studies	Rubin D.B.	International Journal of Biostatistics	6	1			10.2202/1557-4679.1252	2010-10-13	2010-10-13	1	0	0	0	14	1		1	0	12	78.4667	0	1.001	20	12	12	1	1	1	1	1
IntJofBiostatistics12	2010	Simple, efficient estimators of treatment effects in randomized trials using generalized linear models to leverage baseline variables	Rosenblum M., Van Der Laan M.J.	International Journal of Biostatistics	6	1			10.2202/1557-4679.1138	2010-04-01	2010-04-01	1	0	1	0	32	2	PMC2898625	2	1	43	84.9667	1	1.001	20	230	262	1	1	0	1	8
IntJofBiostatistics13	2010	Lack of fit in self modeling regression: Application to pulse waveforms	Brumback L.C., Tommet D., Kronmal R.	International Journal of Biostatistics	6	1			10.2202/1557-4679.1190	2010-01-01	2010-01-01	1	0	1	0	23	1	PMC2836211	3	0	22	87.9667	1	1.001	20	380	417	1	1	0	1	0
IntJofBiostatistics14	2010	A corrected likelihood approach for the nonlinear transformation model with application to fluorescence lifetime measurements using exponential mixture	Rebafka T., Roueff F., Souloumiac A.	International Journal of Biostatistics	6	1			10.2202/1557-4679.1189	2010-03-01	2010-03-01	0	0	1	0	28	1		3	0	33	86	0	1.001	20	57	108	1	1	1	1	1
IntJofBiostatistics16	2010	A stochastic EM type algorithm for parameter estimation in models with continuous outcomes, under complex ascertainment.	Grünewald M., Humphreys K., Hössjer O.	International Journal of Biostatistics	6	1				2010-07-07	2010-01-01	0	0	1	0	38	1		3	0	30	87.9667	0	1.001	20	112	191	1	1	1	1	0
IntJofBiostatistics17	2010	Ordinal regression models for continuous scales	Manuguerra M., Heller G.Z.	International Journal of Biostatistics	6	1			10.2202/1557-4679.1230	2010-04-01	2010-01-01	0	0	0	0	35	1		2	0	19	87.9667	0	1.001	20	53	65	1	1	0	1	2
IntJofBiostatistics19	2010	Optimal dynamic regimes: Presenting a case for predictive inference	Arjas E., Saarela O.	International Journal of Biostatistics	6	2			10.2202/1557-4679.1204	2010-03-03	2010-03-01	0	0	1	0	17	1	PMC2904086	2	0	20	86	1	1.001	20	87	123	1	1	0	1	7
IntJofBiostatistics2	2010	Balancing and elimination of nuisance variables	Noorbaloochi S., Nelson D., Asgharian M.	International Journal of Biostatistics	6	2			10.2202/1557-4679.1209	2010-02-22	2010-02-22	1	1	1	0	42	1		3	0	21	86.2333	0	1.001	20	118	211	1	1	1	1	2
IntJofBiostatistics20	2010	Panel count data regression with informative observation times	Buzkova P.	International Journal of Biostatistics	6	1			10.2202/1557-4679.1239	2010-09-06	2010-09-01	1	0	0	0	20	1		1	0	23	79.8667	0	1.001	20	61	61	1	1	0	1	2
IntJofBiostatistics5	2010	Statistical methods for comparative phenomics using high-throughput Phenotype Microarrays	Sturino J., Zorych I., Mallick B., Pokusaeva K., Chang Y.-Y., Carroll R.J., Bliznuyk N.	International Journal of Biostatistics	6	1			10.2202/1557-4679.1227	2010-08-24	2010-08-24	1	0	0	1	23	1	PMC2942029	7	0	20	80.1333	1	1.001	20	404	551	1	1	0	1	9
IntJofBiostatistics6	2010	A unified approach for nonparametric evaluation of agreement in method comparison studies	Choudhary P.K.	International Journal of Biostatistics	6	1			10.2202/1557-4679.1235	2010-06-08	2010-06-01	1	0	0	0	32	1		1	0	25	82.9333	0	1.001	20	32	32	1	1	0	1	3
IntJofBiostatistics7	2010	Non-markov multistate modeling using time-varying covariates, with application to progression of liver fibrosis due to hepatitis C following liver tran	Bacchetti P., Boylan R.D., Terrault N.A., Monto A., Berenguer M.	International Journal of Biostatistics	6	1			10.2202/1557-4679.1213	2010-02-20	2010-02-01	1	1	1	1	13	1	PMC2836212	5	1	15	86.9333	1	1.001	20	299	816	1	1	0	1	12
IntJofBiostatistics8	2010	Two-level stochastic search variable selection in GLMs with missing predictors	Mitra R., Dunson D.	International Journal of Biostatistics	6	1			10.2202/1557-4679.1173	2010-10-25	2010-10-25	1	1	1	0	23	1		2	0	39	78.0667	0	1.001	20	285	295	1	1	0	1	3
IntJofBiostatistics9	2010	Bivariate zero-inflated regression for count data: A bayesian approach with application to plant counts	Majumdar A., Gries C.	International Journal of Biostatistics	6	1			10.2202/1557-4679.1229	2010-08-13	2010-08-13	1	0	1	0	17	1		2	1	25	80.5	0	1.001	20	44	66	1	1	1	1	4
JAmerStatAssoc1	2010	Linear mixed-effects modeling by parameter cascading	Cao J., Ramsay J.O.	Journal of the American Statistical Association	105	489	365	374	10.1198/jasa.2009.tm09124	2012-01-01	2010-03-01	0	0	1	0	22	1		2	0	9	86	0	3.792	133	76	120	0	0	1	1	8
JAmerStatAssoc10	2010	Using evidence of mixed populations to select variables for clustering very high-dimensional data	Chan Y.-B., Hall P.	Journal of the American Statistical Association	105	490	798	809	10.1198/jasa.2010.tm09404	2012-01-01	2010-06-01	0	0	0	0	53	1		2	0	11	82.9333	0	3.792	133	477	489	0	0	0	0	11
JAmerStatAssoc11	2010	The value of multiproxy reconstruction of past climate	Li B., Nychka D.W., Ammann C.M.	Journal of the American Statistical Association	105	491	883	911	10.1198/jasa.2010.ap09379	2012-01-01	2010-09-01	1	0	0	0	59	1		3	1	28	79.8667	0	3.792	133	98	199	0	0	1	1	65
JAmerStatAssoc13	2010	Infinitesimal robustness for diffusions	La Vecchia D., Trojani F.	Journal of the American Statistical Association	105	490	703	712	10.1198/jasa.2010.tm08383	2012-01-01	2010-06-01	0	0	0	0	27	1		2	0	9	82.9333	0	3.792	133	26	33	0	0	0	0	4
JAmerStatAssoc14	2010	Groupwise dimension reduction	Li L., Li B., Zhu L.-X.	Journal of the American Statistical Association	105	491	1188	1201	10.1198/jasa.2010.tm09643	2012-01-01	2010-09-01	1	1	1	0	25	1		3	0	13	79.8667	0	3.792	133	219	326	0	0	0	0	16
JAmerStatAssoc15	2010	Using DNA fingerprints to infer familial relationships within nhanes III households	Katki H.A., Sanders C.L., Graubard B.I., Bergen A.W	Journal of the American Statistical Association	105	490	552	563	10.1198/jasa.2010.ap09258	2012-01-01	2010-06-01	1	0	1	0	33	1	PMC2909633	4	0	11	82.9333	1	3.792	133	414	662	0	0	1	1	7
JAmerStatAssoc17	2010	A statistical framework for differential privacy	Wasserman L., Zhou S.	Journal of the American Statistical Association	105	489	375	389	10.1198/jasa.2009.tm08651	2012-01-01	2010-03-01	1	1	1	0	45	2		2	0	14	86	0	3.792	133	144	164	0	0	1	1	59
JAmerStatAssoc19	2010	Prediction of functional status for the elderly based on a new ordinal regression model	Hong H.G., He X.	Journal of the American Statistical Association	105	491	930	941	10.1198/jasa.2010.ap08631	2012-01-01	2010-09-01	1	0	1	0	21	1		2	0	11	79.8667	0	3.792	133	122	137	0	0	1	1	5
JAmerStatAssoc2	2010	Global partial likelihood for nonparametric proportional hazards models	Chen K., Guo S., Sun L., Wang J.-L.	Journal of the American Statistical Association	105	490	750	760	10.1198/jasa.2010.tm08636	2012-01-01	2010-06-01	1	1	1	0	25	1	PMC3404854	4	0	10	82.9333	1	3.792	133	102	234	0	0	1	1	5
JAmerStatAssoc20	2010	Dimension reduction and semiparametric estimation of survival models	Xia Y., Zhang D., Xu J.	Journal of the American Statistical Association	105	489	278	290	10.1198/jasa.2009.tm09372	2012-01-01	2010-03-01	0	1	1	0	36	1		3	1	12	86	0	3.792	133	52	117	0	0	0	0	14
JAmerStatAssoc3	2010	Grouping pursuit through a regularization solution surface	Shen X., Huang H.-C.	Journal of the American Statistical Association	105	490	727	739	10.1198/jasa.2010.tm09380	2012-01-01	2010-06-01	1	1	1	0	23	1	PMC2913333	2	0	12	82.9333	1	3.792	133	98	136	0	0	1	1	37
JAmerStatAssoc4	2010	On generating Monte Carlo samples of continuous diffusion bridges	Lin M., Chen R., Mykland P.	Journal of the American Statistical Association	105	490	820	838	10.1198/jasa.2010.tm09057	2012-01-01	2010-06-01	1	1	1	0	25	2		3	0	18	82.9333	0	3.792	133	760	813	0	0	1	1	5
JAmerStatAssoc5	2010	Autoregressive mixture models for dynamic spatial Poisson processes: Application to tracking intensity of violent crime	Taddy M.A.	Journal of the American Statistical Association	105	492	1403	1417	10.1198/jasa.2010.ap09655	2012-01-01	2010-12-01	1	0	0	0	27	1		1	0	14	76.8333	0	3.792	133	24	24	0	0	1	1	19
JAmerStatAssoc7	2010	Posterior simulation in countable mixture models for large datasets	Guha S.	Journal of the American Statistical Association	105	490	775	786	10.1198/jasa.2010.tm09340	2012-01-01	2010-06-01	1	0	0	0	65	1		1	0	11	82.9333	0	3.792	133	15	15	0	0	1	1	5
JAmerStatAssoc9	2010	Informative retesting	Bilder C.R., Tebbs J.M., Chen P.	Journal of the American Statistical Association	105	491	942	955	10.1198/jasa.2010.ap09231	2012-01-01	2010-09-01	1	0	1	0	29	1	PMC2992444	3	1	13	79.8667	1	3.792	133	41	74	0	0	1	1	14
JBiopharmacStats1	2010	Statistical test for evaluation of biosimilarity in variability of follow-On biologics	Hsieh T.-C., Chow S.-C., Liu J.-P., Hsiao C.-F., Chi E.	Journal of Biopharmaceutical Statistics	20	1	75	89	10.1080/10543400903367097		2010-01-01	1	1	1	0	5	2		5	0	14	87.9667	0	1.059	36	213	400	0	0	0	0	12
JBiopharmacStats10	2010	Analysis of time-to-event data under a two-stage survival adaptive design in clinical trials	Lu Q., Tse S.K., Chow S.-C.	Journal of Biopharmaceutical Statistics	20	4	705	719	10.1080/10543401003618066		2010-07-01	1	1	1	0	8	2		3	0	14	81.9333	0	1.059	36	213	284	0	0	0	0	4
JBiopharmacStats11	2010	A systems biology approach for identifying novel pathway regulators in eQTL mapping	Li S., Lu Q., Cui Y.	Journal of Biopharmaceutical Statistics	20	2	373	400	10.1080/10543400903572803		2010-03-01	1	0	0	0	20	1		3	0	27	86	0	1.059	36	61	126	0	0	0	0	8
JBiopharmacStats12	2010	A latent pharmacokinetic time profile to model dose-response survival data	Jacobs T., Straetemans R., Molenberghs G., Adriaan Bouwknecht J., Bijnens L.	Journal of Biopharmaceutical Statistics	20	4	759	767	10.1080/10543401003618249		2010-07-01	0	0	1	1	6	1		5	0	8	81.9333	0	1.059	36	446	587	0	0	1	1	3
JBiopharmacStats15	2010	Comparison of measurements by multiple methods or instruments	Hawkins D.M., Sharma A.	Journal of Biopharmaceutical Statistics	20	5	965	984	10.1080/10543401003618991		2010-09-01	1	0	1	0	13	1		2	0	19	79.8667	0	1.059	36	203	204	0	0	0	0	0
JBiopharmacStats3	2010	Statistical methods for assessment of biosimilarity using biomarker data	Chow S.-C., Lu Q., Tse S.-K., Chi E.	Journal of Biopharmaceutical Statistics	20	1	90	105	10.1080/10543400903280373		2010-01-01	1	1	1	0	23	2		4	0	15	87.9667	0	1.059	36	213	306	0	0	1	1	3
JBiopharmacStats4	2010	Multivariate mann-whitney estimators for the comparison of two treatments in a three-period crossover study with randomly missing data	Kawaguchi A., Koch G.G.	Journal of Biopharmaceutical Statistics	20	4	720	744	10.1080/10543401003618108		2010-07-01	1	1	1	0	13	1		2	0	24	81.9333	0	1.059	36	407	451	0	0	0	0	5
JBiopharmacStats5	2010	Sample size and power estimation in thorough QT/QTc studies with parallel group design	Hosmane B., Locke C., Chiu Y.-L.	Journal of Biopharmaceutical Statistics	20	3	595	603	10.1080/10543400903581994		2010-05-01	1	0	1	0	9	2		3	0	8	83.9667	0	1.059	36	64	136	0	0	0	0	3
JBiopharmacStats6	2010	Testing gene-treatment interactions in pharmacogenetic studies	He M., Allen A.	Journal of Biopharmaceutical Statistics	20	2	301	314	10.1080/10543400903572761		2010-03-01	1	0	0	0	14	2	PMC3706096	2	1	13	86	1	1.059	36	80	81	0	0	1	1	0
JBiopharmacStats8	2010	A semiparametric Bayesian approach for estimating the gene expression distribution	Zou F., Huang H., Ibrahim J.G.	Journal of Biopharmaceutical Statistics	20	2	267	280	10.1080/10543400903572746		2010-03-01	1	0	0	0	31	1	PMC3045782	3	0	13	86	1	1.059	36	293	385	0	0	1	1	0
JComputGraphicalStats1	2010	Stable computation of maximum likelihood estimates in identity link poisson regression	Marschner I.C.	Journal of Computational and Graphical Statistics	19	3	666	683	10.1198/jcgs.2010.09127	2012-01-01	2010-09-01	0	0	0	0	16	1		1	1	17	79.8667	0	2.046	61	80	80	0	0	0	0	9
JComputGraphicalStats10	2010	Principal component analysis with sparse fused loadings	Guo J., James G., Levina E., Michailidis G., Zhu J.	Journal of Computational and Graphical Statistics	19	4	930	946	10.1198/jcgs.2010.08127	2012-01-01	2010-12-01	1	0	1	0	20	1	PMC4394907	5	1	16	76.8333	1	2.046	61	356	690	0	0	1	1	13
JComputGraphicalStats11	2010	Sparse multivariate regression with covariance estimation	Rothman A.J., Levina E., Zhu J.	Journal of Computational and Graphical Statistics	19	4	947	962	10.1198/jcgs.2010.09188		2010-12-01	1	0	0	0	27	1	PMC4065863	3	1	15	76.8333	1	2.046	61	95	143	0	0	1	1	66
JComputGraphicalStats12	2010	Combining mixture components for clustering	Baudry J.-P., Raftery A.E., Celeux G., Lo K., Gottard	Journal of Computational and Graphical Statistics	19	2	332	353	10.1198/jcgs.2010.08111		2010-06-01	1	1	1	1	27	1	PMC2953822	5	1	21	82.9333	1	2.046	61	187	337	0	0	1	1	84
JComputGraphicalStats13	2010	Nonstationary spatial gaussian markov random fields	Yue Y., Speckman P.L.	Journal of Computational and Graphical Statistics	19	1	96	116	10.1198/jcgs.2009.08124	2012-01-01	2010-03-01	1	0	1	0	48	1		2	1	20	86	0	2.046	61	48	60	0	0	0	0	15
JComputGraphicalStats14	2010	Model averaging via penalized regression for tracking concept drift	Yeon K., Song M.S., Kim Y., Choi H., Park C.	Journal of Computational and Graphical Statistics	19	2	457	473	10.1198/jcgs.2010.08104	2012-01-01	2010-06-01	1	1	1	0	23	1		5	1	16	82.9333	0	2.046	61	62	125	0	0	1	1	5
JComputGraphicalStats16	2010	Spatial lasso with applications to GIS model selection	Huang H.-C., Hsu N.-J., Theobald D.M., Breidt F.J.	Journal of Computational and Graphical Statistics	19	4	963	983	10.1198/jcgs.2010.07102	2012-01-01	2010-12-01	1	1	1	0	18	1		4	1	20	76.8333	0	2.046	61	89	151	0	0	1	1	12
JComputGraphicalStats17	2010	S-estimation for penalized regression splines	Tharmaratnam K., Claeskens G., Croux C., Salíbian-Barrera M	Journal of Computational and Graphical Statistics	19	3	609	625	10.1198/jcgs.2010.08149	2012-01-01	2010-09-01	0	1	1	0	28	1		4	1	16	79.8667	0	2.046	61	121	234	0	0	1	1	7
JComputGraphicalStats18	2010	Visualizing influential observations in dependent data	Genton M.G., Ruiz-Gazen A.	Journal of Computational and Graphical Statistics	19	4	808	825	10.1198/jcgs.2010.09101	2012-01-01	2010-12-01	1	1	1	0	32	1		2	1	17	76.8333	0	2.046	61	168	188	0	0	0	0	5
JComputGraphicalStats19	2010	Adaptive independent Metropolis-Hastings by fast estimation of mixtures of normals	Giordani P., Kohn R.	Journal of Computational and Graphical Statistics	19	2	243	259	10.1198/jcgs.2009.07174	2012-01-01	2010-06-01	0	1	1	0	33	1		2	1	16	82.9333	0	2.046	61	110	128	0	0	1	1	21
JComputGraphicalStats2	2010	Fast computation of kernel estimators	Raykar V.C., Duraiswami R., Zhao L.H.	Journal of Computational and Graphical Statistics	19	1	205	220	10.1198/jcgs.2010.09046	2012-01-01	2010-01-01	1	0	1	0	25	1		3	1	15	87.9667	0	2.046	61	160	234	0	0	1	1	17
JComputGraphicalStats20	2010	Dimension reduction via an alternating inverse regression	Zhu L.-P., Yin X., Zhu L.-X.	Journal of Computational and Graphical Statistics	19	4	887	899	10.1198/jcgs.2010.08070	2012-01-01	2010-12-01	1	1	1	0	28	1		3	1	12	76.8333	0	2.046	61	219	331	0	0	0	0	3
JComputGraphicalStats3	2010	Estimation of bayes factors in a class of hierarchical random effects models using a geometrically ergodic	Doss H., Hobert J.P.	Journal of Computational and Graphical Statistics	19	2	295	312	10.1198/jcgs.2010.09182	2012-01-01	2010-06-01	1	0	0	0	26	1		2	1	17	82.9333	0	2.046	61	51	78	0	0	0	0	5
JComputGraphicalStats4	2010	Projection-based partitioning for large, high-dimensional datasets	Ilies I., Wilhelm A.	Journal of Computational and Graphical Statistics	19	2	474	492	10.1198/jcgs.2010.08038	2012-01-01	2010-06-01	0	0	0	0	43	1		2	1	18	82.9333	0	2.046	61	33	47	0	0	0	0	1
JComputGraphicalStats5	2010	Localized sliced inverse regression	Wu Q., Liang F., Mukherjee S.	Journal of Computational and Graphical Statistics	19	4	843	860	10.1198/jcgs.2010.08080	2012-01-01	2010-12-01	1	0	1	0	40	1		3	1	17	76.8333	0	2.046	61	911	1053	0	0	1	1	3
JComputGraphicalStats6	2010	Multiscale exploratory analysis of regression quantiles using quantile sizer	Park C., Lee T.C.M., Hannig J.	Journal of Computational and Graphical Statistics	19	3	497	513	10.1198/jcgs.2010.09120	2012-01-01	2010-09-01	1	0	1	0	48	1		3	1	16	79.8667	0	2.046	61	85	183	0	0	1	1	10
JComputGraphicalStats7	2010	Feature extraction in signal regression: A boosting technique for functional data regression	Tutz G., Gertheiss J.	Journal of Computational and Graphical Statistics	19	1	154	174	10.1198/jcgs.2009.07176	2012-01-01	2010-03-01	0	0	0	0	30	1		2	1	20	86	0	2.046	61	122	160	0	0	1	1	14
JComputGraphicalStats8	2010	Local sparse bump hunting	Dazard J.-E., Rao J.S.	Journal of Computational and Graphical Statistics	19	4	900	929	10.1198/jcgs.2010.09029	2012-01-01	2010-12-01	1	0	1	0	31	1	PMC3293195	2	1	29	76.8333	1	2.046	61	57	84	0	0	1	1	5
JMultivarAnalysis10	2010	Meta densities and the shape of their sample clouds	Balkema A.A., Embrechts P., Nolde N.	Journal of Multivariate Analysis	101	7	1738	1754	10.1016/j.jmva.2010.02.010		2010-08-01	0	1	1	0	26	0		3	0	16	80.9	0	1.428	49	88	110	1	1	1	1	7
JMultivarAnalysis11	2010	Testing the equality of linear single-index models	Lin W., Kulasekera K.B.	Journal of Multivariate Analysis	101	5	1156	1167	10.1016/j.jmva.2009.10.006	2009-10-16	2010-05-01	1	0	1	0	44	1		2	0	11	90.5333	0	1.428	49	42	45	1	1	0	1	2
JMultivarAnalysis16	2010	High-dimensional Edgeworth expansion of a test statistic on independence and its error bound	Akita T., Jin J., Wakaki H.	Journal of Multivariate Analysis	101	8	1806	1813	10.1016/j.jmva.2010.03.014	2010-03-30	2010-09-01	0	0	1	0	10	2		3	0	7	85.0333	0	1.428	49	18	21	1	1	0	1	1
JMultivarAnalysis17	2010	Exploring uses of persistent homology for statistical analysis of landmark-based shape data	Gamble J., Heo G.	Journal of Multivariate Analysis	101	9	2184	2199	10.1016/j.jmva.2010.04.016	2010-06-04	2010-10-01	0	0	0	1	22	1		2	0	15	82.8333	0	1.428	49	95	104	1	1	0	1	14
JMultivarAnalysis18	2010	Asymptotic properties of the Bernstein density copula estimator for -mixing data	Bouezmarni T., Rombouts J.V.K., Taamouti A.	Journal of Multivariate Analysis	101	1	1	10	10.1016/j.jmva.2009.02.014	2009-03-11	2010-01-01	0	1	1	0	34	1		3	0	9	97.8333	0	1.428	49	29	66	1	1	1	1	8
JMultivarAnalysis19	2010	Comparison of Bartlett-type adjusted tests in the multiparameter case	Kakizawa Y.	Journal of Multivariate Analysis	101	7	1638	1655	10.1016/j.jmva.2010.03.006	2010-03-18	2010-08-01	0	0	0	0	45	2		1	0	17	85.4333	0	1.428	49	42	42	1	1	0	1	9
JMultivarAnalysis20	2010	Robust estimation of periodic autoregressive processes in the presence of additive outliers	Sarnaglia A.J.Q., Reisen V.A., Lévy-Léduc C	Journal of Multivariate Analysis	101	9	2168	2183	10.1016/j.jmva.2010.05.006	2010-06-04	2010-10-01	0	1	1	0	37	1		3	0	15	82.8333	0	1.428	49	35	72	1	1	0	1	11
JMultivarAnalysis6	2010	Some comments on goodness-of-fit tests for the parametric form of the copula based on L2-distances	Bücher A., Dette H.	Journal of Multivariate Analysis	101	3	749	763	10.1016/j.jmva.2009.09.014	2009-10-06	2010-03-01	0	0	0	0	27	2		2	0	14	90.8667	0	1.428	49	280	301	1	1	1	1	9
JMultivarAnalysis7	2010	A new test for sphericity of the covariance matrix for high dimensional data	Fisher T.J., Sun X., Gallagher C.M.	Journal of Multivariate Analysis	101	10	2554	2570	10.1016/j.jmva.2010.07.004	2010-08-03	2010-11-01	1	0	1	0	24	1		3	0	16	80.8333	0	1.428	49	33	70	1	1	0	1	19
JMultivarAnalysis8	2010	Rank test for heteroscedastic functional data	Wang H., Akritas Michael G. M.G.	Journal of Multivariate Analysis	101	8	1791	1805	10.1016/j.jmva.2010.03.012	2010-03-31	2010-09-01	1	0	1	0	25	1		2	0	14	85	0	1.428	49	1653	1745	1	1	1	1	3
JMultivarAnalysis9	2010	Operator trigonometry of multivariate finance	Gustafson K.	Journal of Multivariate Analysis	101	2	374	384	10.1016/j.jmva.2009.01.014	2009-02-12	2010-02-01	1	0	0	0	22	1		1	0	10	98.7333	0	1.428	49	67	67	1	1	0	1	2
JRoyStatSocSeriesA10	2010	Exploring sequences: A graphical tool based on multi-dimensional scaling	Piccarreta R., Lior O.	Journal of the Royal Statistical Society. Series A: Statistics in Society	173	1	165	184	10.1111/j.1467-985X.2009.00606.x		2010-01-01	0	0	0	0	36	1		2	1	19	87.9667	0	1.772	57	20	21	0	0	0	0	13
JRoyStatSocSeriesA13	2010	Probabilistic forecasts of wind speed: Ensemble model output statistics by using heteroscedastic censored re	Thorarinsdottir T.L., Gneiting T.	Journal of the Royal Statistical Society. Series A: Statistics in Society	173	2	371	388	10.1111/j.1467-985X.2009.00616.x	2009-11-09	2010-04-01	0	0	0	0	66	1		2	1	17	89.7333	0	1.772	57	79	100	0	0	1	1	67
JRoyStatSocSeriesA16	2010	Random-effects models for migration attractivity and retentivity: A Bayesian methodology	Congdon P.	Journal of the Royal Statistical Society. Series A: Statistics in Society	173	4	755	774	10.1111/j.1467-985X.2009.00625.x	2010-01-04	2010-10-01	0	0	0	0	53	1		1	0	19	87.8667	0	1.772	57	161	161	0	0	0	0	12
JRoyStatSocSeriesA17	2010	How much can we learn about missing data?: An exploration of a clinical trial in psychiatry	Jackson D., White I.R., Leese M.	Journal of the Royal Statistical Society. Series A: Statistics in Society	173	3	593	612	10.1111/j.1467-985X.2009.00627.x	2010-01-04	2010-07-01	0	0	1	1	32	1	PMC2916212	3	1	19	87.8667	1	1.772	57	245	474	1	1	0	1	16
JRoyStatSocSeriesA5	2010	Cultural imagery and statistical models of the force of mortality: Addison, Gompertz and Pearson	Turner E.L., Hanley J.A.	Journal of the Royal Statistical Society. Series A: Statistics in Society	173	3	483	499	10.1111/j.1467-985X.2010.00640.x		2010-07-01	0	1	1	1	31	1		2	1	16	81.9333	0	1.772	57	325	364	0	0	1	1	8
JRoyStatSocSeriesA6	2010	Using administrative data to improve the estimation of immigration to local areas in England	Boden P., Rees P.	Journal of the Royal Statistical Society. Series A: Statistics in Society	173	4	707	731	10.1111/j.1467-985X.2009.00637.x		2010-10-01	0	0	0	0	34	1		2	0	24	78.8667	0	1.772	57	188	211	0	0	1	1	15
JRoyStatSocSeriesA7	2010	Children's educational progress: Partitioning family, school and area effects	Rasbash J., Leckie G., Pillinger R., Jenkins J.	Journal of the Royal Statistical Society. Series A: Statistics in Society	173	3	657	682	10.1111/j.1467-985X.2010.00642.x		2010-07-01	0	1	1	0	62	1		4	1	25	81.9333	0	1.772	57	101	175	0	0	0	0	25
JRoyStatSocSeriesA8	2010	Combining available migration data in England to study economic activity flows over time	Smith P.W.F., Raymer J., Giulietti C.	Journal of the Royal Statistical Society. Series A: Statistics in Society	173	4	733	753	10.1111/j.1467-985X.2009.00630.x		2010-10-01	0	0	0	0	36	1		3	0	20	78.8667	0	1.772	57	101	166	0	0	1	1	8
JRoyStatSocSeriesB1	2010	Local composite quantile regression smoothing: An efficient and safe alternative to local polynomial	Kai B., Li R., Zou H.	Journal of the Royal Statistical Society. Series B: Statistical Methodology	72	1	49	69	10.1111/j.1467-9868.2009.00725.x		2010-01-01	1	0	1	0	17	1	PMC2958780	3	1	20	87.9667	1	5.62	96	150	223	0	0	1	1	57
JRoyStatSocSeriesB10	2010	Bayesian pseudo-empirical-likelihood intervals for complex surveys	Rao J.N.K., Wu C.	Journal of the Royal Statistical Society. Series B: Statistical Methodology	72	4	533	544	10.1111/j.1467-9868.2010.00747.x		2010-09-01	0	0	1	0	22	2		2	1	11	79.8667	0	5.62	96	112	148	0	0	1	1	12
JRoyStatSocSeriesB11	2010	Combining information from multiple surveys by using regression for efficient small domain estimation	Merkouris T.	Journal of the Royal Statistical Society. Series B: Statistical Methodology	72	1	27	48	10.1111/j.1467-9868.2009.00724.x		2010-01-01	0	0	0	0	19	1		1	0	21	87.9667	0	5.62	96	7	7	0	0	0	0	5
JRoyStatSocSeriesB12	2010	Sufficient dimension reduction for spatial point processes directed by Gaussian random fields	Guan Y., Wang H.	Journal of the Royal Statistical Society. Series B: Statistical Methodology	72	3	367	387	10.1111/j.1467-9868.2010.00738.x	2010-05-20	2010-06-01	1	0	0	0	34	1		2	0	20	83.3333	0	5.62	96	49	50	0	0	1	1	9
JRoyStatSocSeriesB13	2010	Semiparametric marginal regression analysis for dependent competing risks under an assumed copula	Chen Y.-H.	Journal of the Royal Statistical Society. Series B: Statistical Methodology	72	2	235	251	10.1111/j.1467-9868.2009.00734.x	2010-01-28	2010-03-01	0	0	0	0	26	1		1	1	16	87.0667	0	5.62	96	53	53	0	0	0	0	25
JRoyStatSocSeriesB15	2010	On the use of non-local prior densities in Bayesian hypothesis tests	Johnson V.E., Rossell D.	Journal of the Royal Statistical Society. Series B: Statistical Methodology	72	2	143	170	10.1111/j.1467-9868.2009.00730.x	2010-01-28	2010-03-01	1	1	1	0	35	2		2	1	27	87.0667	0	5.62	96	90	114	1	1	1	1	41
JRoyStatSocSeriesB16	2010	Simultaneous estimation and reduction of nonconformity in interlaboratory studies	Strawderman W.E., Rukhin A.L.	Journal of the Royal Statistical Society. Series B: Statistical Methodology	72	2	219	234	10.1111/j.1467-9868.2009.00733.x	2010-01-28	2010-03-01	1	0	1	0	19	1		2	0	15	87.0667	0	5.62	96	126	233	0	0	0	0	2
JRoyStatSocSeriesB17	2010	A Markov process for circular data	Kato S.	Journal of the Royal Statistical Society. Series B: Statistical Methodology	72	5	655	672	10.1111/j.1467-9868.2010.00748.x	2010-09-14	2010-11-01	0	0	0	0	22	1		1	0	17	79.4333	0	5.62	96	16	16	0	0	0	0	10
JRoyStatSocSeriesB18	2010	Criteria for surrogate end points based on causal distributions	Ju C., Geng Z.	Journal of the Royal Statistical Society. Series B: Statistical Methodology	72	1	129	142	10.1111/j.1467-9868.2009.00729.x	2010-01-06	2010-01-01	0	0	0	0	17	0		2	0	13	87.9667	0	5.62	96	79	80	0	0	0	0	12
JRoyStatSocSeriesB19	2010	Signed directed acyclic graphs for causal inference	Vanderweele T.J., Robins J.M.	Journal of the Royal Statistical Society. Series B: Statistical Methodology	72	1	111	127	10.1111/j.1467-9868.2009.00728.x	2010-01-06	2010-01-01	1	0	0	0	37	0	PMC4239133	2	0	16	87.9667	1	5.62	96	234	445	0	0	1	1	21
JRoyStatSocSeriesB2	2010	On selection of spatial linear models for lattice data	Zhu J., Huang H.-C., Reyes P.E.	Journal of the Royal Statistical Society. Series B: Statistical Methodology	72	3	389	402	10.1111/j.1467-9868.2010.00739.x		2010-06-06	1	1	1	0	14	1		3	0	13	82.7667	0	5.62	96	184	228	0	0	0	0	11
JRoyStatSocSeriesB20	2010	Ordering and selecting components in multivariate or functional data linear prediction	Hall P., Yang Y.-J.	Journal of the Royal Statistical Society. Series B: Statistical Methodology	72	1	93	110	10.1111/j.1467-9868.2009.00727.x	2010-01-06	2010-01-01	0	1	1	0	31	1		2	1	17	87.9667	0	5.62	96	477	478	0	0	0	0	6
JRoyStatSocSeriesB5	2010	Particle Markov chain Monte Carlo methods	Andrieu C., Doucet A., Holenstein R.	Journal of the Royal Statistical Society. Series B: Statistical Methodology	72	3	269	342	10.1111/j.1467-9868.2009.00736.x		2010-06-01	0	1	1	0	39	1		3	1	34	82.9333	0	5.62	96	215	329	1	0	1	1	405
JRoyStatSocSeriesB6	2010	Stability selection	Meinshausen N., Bühlmann P.	Journal of the Royal Statistical Society. Series B: Statistical Methodology	72	4	417	473	10.1111/j.1467-9868.2010.00740.x		2010-09-01	0	1	1	0	49	1		2	0	32	79.8667	0	5.62	96	139	180	1	0	1	1	535
JRoyStatSocSeriesB7	2010	Minimally informative prior distributions for non-parametric Bayesian analysis	Bush C.A., Lee J., MacEachern S.N.	Journal of the Royal Statistical Society. Series B: Statistical Methodology	72	2	253	268	10.1111/j.1467-9868.2009.00735.x		2010-03-01	1	0	1	0	30	1		3	0	15	86	0	5.62	96	57	79	0	0	0	0	7
JRoyStatSocSeriesB8	2010	Explicit estimating equations for semiparametric generalized linear latent variable models	Ma Y., Genton M.G.	Journal of the Royal Statistical Society. Series B: Statistical Methodology	72	4	475	495	10.1111/j.1467-9868.2010.00741.x		2010-09-01	1	0	0	0	30	1		2	1	20	79.8667	0	5.62	96	168	243	0	0	0	0	9
JRoyStatSocSeriesB9	2010	Combining probability forecasts	Ranjan R., Gneiting T.	Journal of the Royal Statistical Society. Series B: Statistical Methodology	72	1	71	91	10.1111/j.1467-9868.2009.00726.x		2010-01-01	1	1	1	0	59	1		2	0	20	87.9667	0	5.62	96	79	82	0	0	1	1	36
JRoyStatSocSeriesC1	2010	Estimation of viral infection and replication in cells by using convolution models	Follmann D., Qin J., Hoshino Y.	Journal of the Royal Statistical Society. Series C: Applied Statistics	59	3	423	435	10.1111/j.1467-9876.2009.00697.x		2010-05-01	1	0	0	0	18	1		3	0	12	83.9667	0	0.674	56	161	354	0	0	0	0	0
JRoyStatSocSeriesC10	2010	Predicting snow velocity in large chute flows under different environmental conditions	Rougier J., Kern M.	Journal of the Royal Statistical Society. Series C: Applied Statistics	59	5	737	760	10.1111/j.1467-9876.2010.00717.x		2010-11-01	0	1	1	0	28	1		2	0	23	77.8333	0	0.674	56	53	76	0	0	1	1	3
JRoyStatSocSeriesC11	2010	Mathematical models for coinfection by two sexually transmitted agents: the human immunodeficiency virus and herpes simplex virus type 2 case	Mahiane S.G., Nguéma E.P.N., Pretorius C., Auvert B.	Journal of the Royal Statistical Society. Series C: Applied Statistics	59	4	547	572	10.1111/j.1467-9876.2010.00719.x	2010-06-21	2010-08-01	0	1	1	0	28	1		4	1	25	82.2667	0	0.674	56	103	151	0	0	0	0	2
JRoyStatSocSeriesC12	2010	Structural and parameter uncertainty in Bayesian cost-effectiveness models	Jackson C.H., Sharples L.D., Thompson S.G.	Journal of the Royal Statistical Society. Series C: Applied Statistics	59	2	233	253	10.1111/j.1467-9876.2009.00684.x	2009-09-28	2010-03-01	0	0	0	0	44	1	PMC2847203	3	1	20	91.1333	1	0.674	56	369	642	1	1	0	1	19
JRoyStatSocSeriesC13	2010	Multivariate non-linear time series modelling of exposure and risk in road safety research	Bijleveld F., Commandeur J., Koopman S.J., Montfort K.V.	Journal of the Royal Statistical Society. Series C: Applied Statistics	59	1	145	161	10.1111/j.1467-9876.2009.00690.x	2009-10-22	2010-01-01	0	0	1	0	20	1		4	0	16	90.3333	0	0.674	56	97	129	0	0	1	1	6
JRoyStatSocSeriesC14	2010	Estimating infectious disease parameters from data on social contacts and serological status	Goeyvaerts N., Hens N., Ogunjimi B., Aerts M., Shkedy Z., Damme P.V., Beutels P.	Journal of the Royal Statistical Society. Series C: Applied Statistics	59	2	255	277	10.1111/j.1467-9876.2009.00693.x	2009-10-22	2010-03-01	0	0	1	0	32	1		7	1	22	90.3333	0	0.674	56	193	651	0	0	1	1	48
JRoyStatSocSeriesC15	2010	Longitudinal image analysis of tumour-healthy brain change in contrast uptake induced by radiation	Zhang X., Johnson T.D., Little R.J.A., Cao Y.	Journal of the Royal Statistical Society. Series C: Applied Statistics	59	5	821	838	10.1111/j.1467-9876.2010.00718.x	2010-06-21	2010-11-01	1	0	1	0	20	1	PMC2995925	4	0	17	82.2667	1	0.674	56	186	424	0	0	1	1	2
JRoyStatSocSeriesC15	2010	Estimating the prevalence of sensitive behaviour and cheating with a dual design for direct questioning and randomized response	Hout A.V.D., Böckenholt U., van der Heijden P.G.M.	Journal of the Royal Statistical Society. Series C: Applied Statistics	59	4	723	736	10.1111/j.1467-9876.2010.00720.x		2010-08-01	1	1	1	0	18	1	PMC3065643	3	0	13	80.9	1	0.674	56	99	198	0	0	1	1	16
JRoyStatSocSeriesC17	2010	Modelling long-term human immunodeficiency virus dynamic models with application to acquired immune deficiency syndrome clinical study	Chen J.	Journal of the Royal Statistical Society. Series C: Applied Statistics	59	5	805	820	10.1111/j.1467-9876.2010.00730.x	2010-10-18	2010-11-01	1	0	0	0	22	1		1	1	15	78.3	0	0.674	56	20	20	0	0	0	0	0
JRoyStatSocSeriesC18	2010	Estimating causal effects in trials involving multitreatment arms subject to non-compliance: A Bayesian framework	Long Q., Little R.J.A., Lin X.	Journal of the Royal Statistical Society. Series C: Applied Statistics	59	3	513	531	10.1111/j.1467-9876.2009.00709.x	2010-04-08	2010-05-01	1	0	1	0	28	1	10.1111/j.1467-9876.2009.00709.x	3	0	18	84.7333	1	0.674	56	213	470	0	0	1	1	8
JRoyStatSocSeriesC19	2010	Evaluating the weight of evidence by using quantitative short tandem repeat data in DNA mixtures	Tvedebrink T., Eriksen P.S., Mogensen H.S., Morling N.	Journal of the Royal Statistical Society. Series C: Applied Statistics	59	5	855	874	10.1111/j.1467-9876.2010.00722.x	2010-06-21	2010-11-01	0	0	1	0	15	1		4	1	19	82.2667	0	0.674	56	376	475	0	0	0	0	16
JRoyStatSocSeriesC2	2010	Network-based genomic discovery: Application and comparison of Markov random-field models	Wei P., Pan W.	Journal of the Royal Statistical Society. Series C: Applied Statistics	59	1	105	125	10.1111/j.1467-9876.2009.00686.x		2010-01-01	1	0	1	0	39	1	PMC3046412	2	0	20	87.9667	1	0.674	56	165	209	0	0	1	1	9
JRoyStatSocSeriesC20	2010	Locally stationary wavelet fields with application to the modelling and analysis of image texture	Eckley I.A., Nason G.P., Treloar R.L.	Journal of the Royal Statistical Society. Series C: Applied Statistics	59	4	595	616	10.1111/j.1467-9876.2009.00721.x	2010-06-21	2010-08-01	0	0	1	0	63	1		3	0	21	82.2667	0	0.674	56	60	95	0	0	1	1	20
JRoyStatSocSeriesC3	2010	Linguistic pitch analysis using functional principal component mixed effect models	Aston J.A.D., Chiou J.-M., Evans J.P.	Journal of the Royal Statistical Society. Series C: Applied Statistics	59	2	297	317	10.1111/j.1467-9876.2009.00689.x	2009-10-22	2010-03-01	0	1	1	0	48	1		3	0	20	90.3333	0	0.674	56	71	129	0	0	1	1	25
JRoyStatSocSeriesC5	2010	Bayesian quantile regression for count data with application to environmental epidemiology	Lee D., Neocleous T.	Journal of the Royal Statistical Society. Series C: Applied Statistics	59	5	905	920	10.1111/j.1467-9876.2010.00725.x		2010-11-01	0	0	0	0	25	1		2	0	15	77.8333	0	0.674	56	35	47	0	0	0	0	19
JRoyStatSocSeriesC6	2010	Bayesian change-point analysis for atomic force microscopy and soft material indentation	Rudoy D., Yuen S.G., Howe R.D., Wolfe P.J.	Journal of the Royal Statistical Society. Series C: Applied Statistics	59	4	573	593	10.1111/j.1467-9876.2010.00715.x		2010-08-01	1	0	0	0	37	1		4	0	20	80.9	0	0.674	56	234	356	0	0	1	1	15
JRoyStatSocSeriesC7	2010	Disaggregated spatial modelling for areal unit categorical data	Tassone E.C., Miranda M.L., Gelfand A.E.	Journal of the Royal Statistical Society. Series C: Applied Statistics	59	1	175	190	10.1111/j.1467-9876.2009.00682.x		2010-01-01	1	0	0	0	20	1	PMC2999915	3	0	15	87.9667	1	0.674	56	200	294	0	0	1	1	3
JRoyStatSocSeriesC8	2010	Estimating a cosmological mass bias parameter with bootstrap bandwidth selection	Loh J.M., Jang W.	Journal of the Royal Statistical Society. Series C: Applied Statistics	59	5	761	779	10.1111/j.1467-9876.2010.00728.x		2010-11-01	1	0	1	0	50	1		2	0	18	77.8333	0	0.674	56	39	54	0	0	1	1	2
JRoyStatSocSeriesC9	2010	An application of hidden Markov models to the French variant Creutzfeldt-Jakob disease epidemic	Chadeau-Hyam M., Clarke P.S., Guihenneuc-Jouyaux C., Cousens S.N., Will R.G., Ghani A.C.	Journal of the Royal Statistical Society. Series C: Applied Statistics	59	5	839	853	10.1111/j.1467-9876.2010.00714.x		2010-11-01	0	1	1	1	36	1		6	0	14	77.8333	0	0.674	56	279	855	0	0	0	0	7
JStatComputSimul1	2010	Unit roots and cointegration modelling through a family of flexible information criteria	García-Hiernaux A., Jerez M., Casals J.	Journal of Statistical Computation and Simulation	80	2	173	189	10.1080/00949650802584991	2009-02-21	2010-02-01	0	0	1	0	27	2		3	1	16	98.4333	0	0.67	33	17	45	0	0	1	1	2
JStatComputSimul11	2010	Food shelf life: Estimation and optimal design	Larsen R.A., Schaalje G.B., Lawson J.S.	Journal of Statistical Computation and Simulation	80	2	143	157	10.1080/00949650802549135	2009-02-03	2010-02-01	1	0	0	0	16	1		3	1	14	99.0333	0	0.67	33	88	120	0	0	1	1	1
JStatComputSimul12	2010	Accelerated life test sampling plans for the Weibull distribution under Type I progressive interval censoring with random removals	Ding C., Yang C., Tse S.-K.	Journal of Statistical Computation and Simulation	80	8	903	914	10.1080/00949650902834478	2009-08-21	2010-08-01	0	0	1	0	22	2		3	0	11	92.4	0	0.67	33	51	69	0	0	0	0	7
JStatComputSimul13	2010	Robust designs for binary data: Applications of simulated annealing	Woods D.C.	Journal of Statistical Computation and Simulation	80	1	29	41	10.1080/00949650802445367	2009-01-22	2010-01-01	0	0	0	0	38	1		1	1	12	99.4333	0	0.67	33	26	26	0	0	1	1	7
JStatComputSimul14	2010	Interval estimation of the joint survival function for successive duration times under left truncation and right censoring	Shen P.-S.	Journal of Statistical Computation and Simulation	80	11	1265	1277	10.1080/00949650903059323	2009-12-08	2010-11-01	0	0	0	0	15	2		1	0	12	88.7667	0	0.67	33	119	119	0	0	0	0	1
JStatComputSimul15	2010	A new estimator of entropy and its application in testing normality	Noughabi H.A.	Journal of Statistical Computation and Simulation	80	10	1151	1162	10.1080/00949650903005656	2009-12-10	2010-10-01	0	0	0	0	17	2		1	0	11	88.7	0	0.67	33	12	12	0	0	0	0	21
JStatComputSimul16	2010	Maximum likelihood estimation of stationary multivariate ARFIMA processes	Tsay W.-J.	Journal of Statistical Computation and Simulation	80	7	729	745	10.1080/00949650902773536	2009-08-25	2010-07-01	0	0	0	0	23	2		1	0	16	92.2667	0	0.67	33	20	20	0	0	1	1	8
JStatComputSimul18	2010	Bayesian estimation of the multidimensional graded response model with nonignorable missing data	Fu Z.-H., Tao J., Shi N.-Z.	Journal of Statistical Computation and Simulation	80	11	1237	1252	10.1080/00949650903029276	2009-12-09	2010-11-10	0	0	1	0	22	2		3	1	15	88.7333	0	0.67	33	97	123	0	0	0	0	1
JStatComputSimul19	2010	Parametric bootstrap and approximate tests for two Poisson variates	Chiu S.N.	Journal of Statistical Computation and Simulation	80	3	263	271	10.1080/00949650802609475	2009-02-11	2010-03-01	0	0	0	0	16	1		1	0	8	98.7667	0	0.67	33	46	46	0	0	1	1	6
JStatComputSimul2	2010	Bayes two-sample prediction of generalized order statistics with fixed and random sample size	AL-Hussaini E.K., Al-Awadhi F.	Journal of Statistical Computation and Simulation	80	1	13	28	10.1080/00949650802440871	2009-01-22	2010-01-01	0	1	1	0	31	2		2	0	15	99.4333	0	0.67	33	50	67	0	0	0	0	12
JStatComputSimul20	2010	Discriminating between generalized exponential, geometric extreme exponential and Weibull distributions	Pakyari R.	Journal of Statistical Computation and Simulation	80	12	1403	1412	10.1080/00949650903173306	2009-12-09	2010-12-01	0	0	0	0	13	1		1	0	9	88.7333	0	0.67	33	12	12	0	0	0	0	5
JStatComputSimul3	2010	The beta generalized exponential distribution	Barreto-Souza W., Santos A.H.S., Cordeiro G.	Journal of Statistical Computation and Simulation	80	2	159	172	10.1080/00949650802552402	2009-02-04	2010-02-01	0	0	0	0	17	1		3	0	13	99	0	0.67	33	245	267	0	0	1	1	68
JStatComputSimul4	2010	A simple generalization of the Box-Muller method for obtaining a pair of correlated standard normal variables	Rodrigues Dias J.	Journal of Statistical Computation and Simulation	80	9	953	958	10.1080/00949650902839162	2009-09-28	2010-09-01	0	0	0	0	2	2		1	0	5	91.1333	0	0.67	33	3	3	0	0	0	0	1
JStatComputSimul5	2010	Corrected maximum likelihood estimators in heteroscedastic symmetric nonlinear models	Cysneiros F.J.A., Cordeiro G.M., Cysneiros A	Journal of Statistical Computation and Simulation	80	4	451	461	10.1080/00949650802706420	2009-03-03	2010-04-01	0	0	0	0	34	2		3	1	10	98.1	0	0.67	33	245	300	0	0	0	0	9
JStatComputSimul6	2010	Estimation of a population size through capture-mark-recapture method: A comparison of various point and interval estimators	Yang X., Pal N.	Journal of Statistical Computation and Simulation	80	3	335	354	10.1080/00949650802635165	2009-03-18	2010-03-01	1	0	0	0	21	1		2	0	19	97.6	0	0.67	33	58	62	0	0	1	1	5
JStatComputSimul8	2010	Exponential approximation to Weibull renewal with decreasing failure rate	Jin T., Gonigunta L.S.	Journal of Statistical Computation and Simulation	80	3	273	285	10.1080/00949650802623922	2009-02-13	2010-03-01	1	0	0	0	25	2		2	0	12	98.7	0	0.67	33	113	115	0	0	0	0	8
JStatPlanningInf1	2010	Negative binomial time series models based on expectation thinning operators	Zhu R., Joe H.	Journal of Statistical Planning and Inference	140	7	1874	1888	10.1016/j.jspi.2010.01.031	2010-01-22	2010-07-01	0	0	1	0	27	1		2	0	14	87.2667	0	1.076	51	102	112	0	0	0	0	10
JStatPlanningInf10	2010	Bias correction in logistic regression with missing categorical covariates	Das U., Maiti T., Pradhan V.	Journal of Statistical Planning and Inference	140	9	2478	2485	10.1016/j.jspi.2010.02.018	2010-03-02	2010-09-01	1	0	1	0	19	1		3	0	7	85.9667	0	1.076	51	61	77	0	0	0	0	4
JStatPlanningInf12	2010	On rapid change points under long memory	Menéndez P., Ghosh S., Beran J.	Journal of Statistical Planning and Inference	140	11	3343	3354	10.1016/j.jspi.2010.04.051	2010-05-13	2010-11-01	0	1	1	0	44	1		3	0	11	83.5667	0	1.076	51	74	133	0	0	0	0	6
JStatPlanningInf14	2010	Robust Bayesian inference in STAR models with neighbourhood effects	Beamonte A., Gargallo P., Salvador M.	Journal of Statistical Planning and Inference	140	11	3047	3057	10.1016/j.jspi.2010.04.005	2010-04-21	2010-11-01	0	0	0	0	28	1		3	0	10	84.3	0	1.076	51	66	122	0	0	0	0	3
JStatPlanningInf16	2010	K-Step shape estimators based on spatial signs and ranks	Taskinen S., Sirkiä S., Oja H.	Journal of Statistical Planning and Inference	140	11	3376	3388	10.1016/j.jspi.2010.05.003	2010-05-15	2010-11-01	0	0	1	0	16	2		3	1	12	83.5	0	1.076	51	129	172	0	0	1	1	4
JStatPlanningInf17	2010	Empirical likelihood based variable selection	Variyath A.M., Chen J., Abraham B.	Journal of Statistical Planning and Inference	140	4	971	981	10.1016/j.jspi.2009.09.025	2009-10-04	2010-04-01	0	0	1	0	26	1		3	0	10	90.9333	0	1.076	51	89	173	0	0	1	1	8
JStatPlanningInf19	2010	Optimal designs for stated choice experiments that incorporate ties	Bush S., Burgess L., Street D.	Journal of Statistical Planning and Inference	140	7	1712	1718	10.1016/j.jspi.2009.12.026	2010-01-04	2010-07-01	0	0	0	0	10	1		3	0	6	87.8667	0	1.076	51	64	96	0	0	1	1	3
JStatPlanningInf20	2010	Bias reduction for high quantiles	Li D., Peng L., Yang J.	Journal of Statistical Planning and Inference	140	9	2433	2441	10.1016/j.jspi.2010.02.025	2010-03-04	2010-09-01	1	1	1	0	21	2		3	0	8	85.9	0	1.076	51	133	186	0	0	0	0	11
JStatPlanningInf4	2010	A joint model for incomplete data in crossover trials	Basu S., Santra S.	Journal of Statistical Planning and Inference	140	10	2839	2845	10.1016/j.jspi.2010.03.006		2010-10-01	1	0	1	0	25	1		2	0	6	78.8667	0	1.076	51	19	22	0	0	0	0	3
JStatPlanningInf5	2010	On the distributions of multivariate sample skewness	Okamoto N., Seo T.	Journal of Statistical Planning and Inference	140	10	2809	2816	10.1016/j.jspi.2010.03.003	2010-03-06	2010-10-01	0	0	1	0	9	2		2	0	7	85.8333	0	1.076	51	39	44	0	0	1	1	3
JStatPlanningInf7	2010	On the estimation and application of max-stable processes	Zhang Z., Smith R.L.	Journal of Statistical Planning and Inference	140	5	1135	1153	10.1016/j.jspi.2009.10.014	2009-11-03	2010-05-01	1	0	1	0	49	1		2	0	18	89.9333	0	1.076	51	82	115	0	0	1	1	10
JStatPlanningInf9	2010	Asymptotic properties of a stochastic EM algorithm for mixtures with censored data	Svensson I., Sjöstedt-de Luna S.	Journal of Statistical Planning and Inference	140	1	111	127	10.1016/j.jspi.2009.06.014	2009-07-01	2010-01-01	0	0	0	0	33	0		2	0	16	94.1	0	1.076	51	15	20	0	0	1	1	6
MultivarBehavResearch1	2010	The multigroup multilevel categorical latent growth curve models	Hung L.-F.	Multivariate Behavioral Research	45	2	359	392	10.1080/00273171003680336	2010-06-14	2010-03-01	0	0	0	0	72	1		1	1	33	86	0	1.942	53	4	4	0	0	0	0	5
MultivarBehavResearch10	2010	Modeling common traits and method effects in multitrait-multimethod analysis	Pohl S., Steyer R.	Multivariate Behavioral Research	45	1	45	72	10.1080/00273170903504729	2010-02-25	2010-01-01	0	0	0	0	44	1		2	1	27	87.9667	0	1.942	53	41	59	0	0	1	1	30
MultivarBehavResearch13	2010	Using a multivariate multilevel polytomous item response theory model to study parallel processes of change: The dynamic association between adolescents'	Hsieh C.-A., von Eye A.A., Maier K.S.	Multivariate Behavioral Research	45	3	508	552	10.1080/00273171.2010.483387	2010-06-07	2010-05-01	1	0	0	0	95	1		3	0	44	83.9667	0	1.942	53	244	270	0	0	0	0	6
MultivarBehavResearch14	2010	Improvement in detection of differential item functioning using a mixture item response theory model	Maij-de Meij A.M., Kelderman H., van der Flier H.	Multivariate Behavioral Research	45	6	975	999	10.1080/00273171.2010.533047	2010-12-20	2010-11-01	0	0	0	0	33	1		3	0	24	77.8333	0	1.942	53	48	84	0	0	0	0	13
MultivarBehavResearch19	2010	Connections between graphical gaussian models and factor analysis	Salgueiro M.F., Smith P.W.F., McDonald J.W.	Multivariate Behavioral Research	45	1	135	152	10.1080/00273170903504851	2010-02-25	2010-01-01	0	1	1	0	17	1		3	0	17	87.9667	0	1.942	53	101	194	0	0	1	1	0
MultivarBehavResearch2	2010	Simultaneous Two-Way clustering of multiple correspondence analysis	Hwang H., Dillon W.R.	Multivariate Behavioral Research	45	1	186	208	10.1080/00273170903504893	2010-02-25	2010-01-01	1	1	1	0	41	1		2	0	22	87.9667	0	1.942	53	42	64	0	0	0	0	4
MultivarBehavResearch20	2010	Assessing mediational models: Testing and interval estimation for indirect effects	Biesanz J.C., Falk C.F., Savalei V.	Multivariate Behavioral Research	45	4	661	701	10.1080/00273171.2010.498292	2010-08-19	2010-07-01	0	0	0	1	61	2		3	1	40	81.9333	0	1.942	53	41	92	0	0	0	0	45
MultivarBehavResearch3	2010	Bootstrap confidence intervals for ordinary least squares factor loadings and correlations in exploratory factor analysis	Zhang G., Preacher K.J., Luo S.	Multivariate Behavioral Research	45	1	104	134	10.1080/00273170903504836	2010-02-25	2010-01-01	1	0	1	1	40	1		3	1	30	87.9667	0	1.942	53	84	124	0	0	1	1	12
MultivarBehavResearch4	2010	A dual-process discrete-time survival analysis model: Application to the gateway drug hypothesis	Malone P.S., Lamis D.A., Masyn K.E., Northrup T.F.	Multivariate Behavioral Research	45	5	790	805	10.1080/00273171.2010.519277	2010-11-15	2010-09-09	1	0	1	1	26	1	PMC2988450	4	1	15	79.6	1	1.942	53	102	252	0	0	1	1	2
MultivarBehavResearch6	2010	Selection between linear factor models and latent profile models using conditional covariances	Halpin P.F., Maraun M.D.	Multivariate Behavioral Research	45	6	910	934	10.1080/00273171.2010.532361	2010-12-20	2010-11-01	0	0	0	0	35	1		2	1	24	77.8333	0	1.942	53	32	49	0	0	0	0	1
MultivarBehavResearch8	2010	DataToText: A Consumer-Oriented Approach to Data Analysis	Kenny D.A.	Multivariate Behavioral Research	45	6	1000	1019	10.1080/00273171.2010.531232	2010-12-20	2010-11-01	1	0	0	0	11	1		1	1	19	77.8333	0	1.942	53	142	142	0	0	1	1	1
PharmaceutStats11	2010	Evaluations of Bayesian and maximum likelihood methods in PK models with below-quantification-limit data	Yang S., Roger J.	Pharmaceutical Statistics	9	4	313	330	10.1002/pst.400	2009-12-30	2010-10-01	0	0	0	0	18	2		2	0	17	88.0333	0	1.182	24	18	30	0	0	0	0	10
PharmaceutStats12	2010	Optimizing the test power for a radiation retention model in the human body	Amo-Salas M., López-Fidalgo J., Rodríguez-Díaz J.M.	Pharmaceutical Statistics	9	1	55	66	10.1002/pst.375	2009-04-20	2010-01-01	0	0	1	0	18	2		3	0	11	96.5	0	1.182	24	53	96	0	0	0	0	3
PharmaceutStats13	2010	Sample size and proportion of Japanese patients in multi-regional trials	Ikeda K., Bretz F.	Pharmaceutical Statistics	9	3	207	216	10.1002/pst.455	2010-09-22	2010-07-01	0	1	1	0	11	1		2	0	9	81.9333	0	1.182	24	128	134	0	0	0	0	2
PharmaceutStats14	2010	Consideration of regional difference in design and analysis of multi-regional trials	Hung H.M.J., Wang S.-J., O'Neill R.T.	Pharmaceutical Statistics	9	3	173	178	10.1002/pst.440	2010-06-28	2010-07-01	1	0	0	0	13	2		3	0	5	82.0333	0	1.182	24	91	214	0	0	0	0	29
PharmaceutStats15	2010	Interval approach to assessing antitumor activity for tumor xenograft studies	Wu J., Houghton P.J.	Pharmaceutical Statistics	9	1	46	54	10.1002/pst.369	2009-03-20	2010-01-01	1	0	0	1	11	1	PMC2964842	2	0	8	97.5333	1	1.182	24	426	540	0	0	1	1	6
PharmaceutStats16	2010	Nonparametric equivalence testing with respect to the median difference	Meier U.	Pharmaceutical Statistics	9	2	142	150	10.1002/pst.384	2009-06-29	2010-04-01	0	0	0	0	6	1		1	1	8	94.1667	0	1.182	24	7	7	0	0	0	0	5
PharmaceutStats17	2010	A new method for the comparison of survival distributions	Lin X., Xu Q.	Pharmaceutical Statistics	9	1	67	76	10.1002/pst.376	2009-03-20	2010-01-01	1	0	1	0	8	1		2	0	9	97.5333	0	1.182	24	21	23	0	0	0	0	4
PharmaceutStats18	2010	An optimal adaptive design to address local regulations in global clinical trials	Luo X., Shih W.J., Ouyang S.P., DeLap R.J.	Pharmaceutical Statistics	9	3	179	189	10.1002/pst.456	2010-09-22	2010-07-01	1	0	1	0	16	2		4	1	10	81.9333	0	1.182	24	126	213	0	0	0	0	4
PharmaceutStats19	2010	Modeling spatial learning in rats based on Morris water maze experiments	Faes C., Aerts M., Geys H., De Schaepdrijver L.	Pharmaceutical Statistics	9	1	10	20	10.1002/pst.361	2009-01-29	2010-01-01	0	0	1	0	7	1		4	1	10	99.2	0	1.182	24	156	339	0	0	0	0	6
PharmaceutStats20	2010	Survival analysis using inverse probability of treatment weighted methods based on the generalized propensity score	Sugihara M.	Pharmaceutical Statistics	9	1	21	34	10.1002/pst.365	2009-02-06	2010-01-01	0	0	1	0	29	1		1	0	13	98.9333	0	1.182	24	10	10	0	0	0	0	18
PharmaceutStats3	2010	The application of bespoke spending functions in group-sequential designs and the effect of delayed treatment switching in survival	Stone A.	Pharmaceutical Statistics	9	2	151	161	10.1002/pst.386	2009-09-21	2010-04-01	0	0	0	0	28	2		1	1	10	91.3667	0	1.182	24	44	44	0	0	0	0	0
PharmaceutStats4	2010	Increasing the sample size at interim for a two-sample experiment without Type i error inflation	Dunnigan K., King D.W.	Pharmaceutical Statistics	9	4	280	287	10.1002/pst.390	2010-09-17	2010-10-01	1	0	0	0	4	2		2	1	7	79.3333	0	1.182	24	19	29	0	0	0	0	1
PharmaceutStats8	2010	Modeling longitudinal count data with dropouts	Alosh M.	Pharmaceutical Statistics	9	1	35	45	10.1002/pst.366	2009-02-03	2010-01-01	1	0	0	0	16	1		1	0	10	99.0333	0	1.182	24	16	16	0	0	0	0	1
ScandJStatistics1	2010	Biases and Uncertainty in Climate Projections	Buser C.M., Künsch H.R., Weber A.	Scandinavian Journal of Statistics	37	2	179	199	10.1111/j.1467-9469.2009.00686.x		2010-06-01	0	0	0	0	26	1		3	0	20	82.9333	0	1.423	47	56	63	0	0	0	0	11
ScandJStatistics1	2010	Two-Sample Bootstrap Hypothesis Tests for Three-Dimensional Labelled Landmark Data	Preston S.P., Wood A.T.A.	Scandinavian Journal of Statistics	37	4	568	587	10.1111/j.1467-9469.2010.00690.x	2010-11-10	2010-12-01	0	0	0	0	20	1		2	0	19	77.5333	0	1.423	47	68	90	0	0	0	0	6
ScandJStatistics11	2010	New tests of spatial segregation based on nearest neighbour contingency tables	Ceyhan E.	Scandinavian Journal of Statistics	37	1	147	165	10.1111/j.1467-9469.2009.00667.x	2009-12-22	2010-03-01	0	0	0	0	34	1		1	1	18	88.3	0	1.423	47	46	46	0	0	1	1	3
ScandJStatistics13	2010	Some General Comparative Points on Chao's and Zelterman's Estimators of the Population Size	Böhning D.	Scandinavian Journal of Statistics	37	2	221	236	10.1111/j.1467-9469.2009.00676.x	2010-01-19	2010-06-01	0	0	0	0	21	1		1	0	15	87.3667	0	1.423	47	137	137	0	0	0	0	5
ScandJStatistics14	2010	Flat and Multimodal Likelihoods and Model Lack of Fit in Curved Exponential Families	Sundberg R.	Scandinavian Journal of Statistics	37	4	632	643	10.1111/j.1467-9469.2010.00703.x	2010-11-10	2010-12-01	0	0	0	0	11	2		1	0	11	77.5333	0	1.423	47	41	41	0	0	1	1	4
ScandJStatistics15	2010	Disagreement Loop and Path Creation/Annihilation Algorithms for Binary Planar Markov Fields with Applications to Image Seg	Schreiber T., Van Lieshout M.-C.	Scandinavian Journal of Statistics	37	2	264	285	10.1111/j.1467-9469.2009.00678.x	2010-01-22	2010-06-01	0	1	1	0	26	1		2	0	21	87.2667	0	1.423	47	42	46	0	0	0	0	3
ScandJStatistics16	2010	On the Bumpy Road to the Dominant Mode	Zhou H., Lange K.L.	Scandinavian Journal of Statistics	37	4	612	631	10.1111/j.1467-9469.2009.00681.x	2010-11-10	2010-12-01	1	0	0	0	29	1	PMC3002233	2	1	19	77.5333	1	1.423	47	227	259	0	0	1	1	14
ScandJStatistics17	2010	Asymptotics for the hirsch index	Beirlant J., Einmahl J.H.J.	Scandinavian Journal of Statistics	37	3	355	364	10.1111/j.1467-9469.2010.00694.x	2010-04-23	2010-09-01	0	1	1	0	11	1		2	0	9	84.2333	0	1.423	47	86	153	0	0	1	1	10
ScandJStatistics19	2010	Parameter Estimation for a Bidimensional Partially Observed Ornstein-Uhlenbeck Process with Biological Application	Favetto B., Samson A.	Scandinavian Journal of Statistics	37	2	200	220	10.1111/j.1467-9469.2009.00679.x	2010-01-19	2010-06-01	0	0	0	0	21	1		2	1	20	87.3667	0	1.423	47	34	39	0	0	1	1	9
ScandJStatistics2	2010	Polynomial Spline Estimation for a Generalized Additive Coefficient Model	Xue L., Liang H.	Scandinavian Journal of Statistics	37	1	26	46	10.1111/j.1467-9469.2009.00655.x		2010-03-01	1	0	1	0	23	1	PMC2834255	2	0	20	86	1	1.423	47	140	156	0	0	1	1	10
ScandJStatistics20	2010	Semiparametric density deconvolution	Hazelton M.L., Turlach B.A.	Scandinavian Journal of Statistics	37	1	91	108	10.1111/j.1467-9469.2009.00669.x	2009-12-22	2010-03-01	0	1	1	0	32	1		2	0	17	88.3	0	1.423	47	78	125	0	0	0	0	3
ScandJStatistics4	2010	A Class of Convolution-Based Models for Spatio-Temporal Processes with Non-Separable Covariance Structure	Rodrigues A., Diggle P.J.	Scandinavian Journal of Statistics	37	4	553	567	10.1111/j.1467-9469.2009.00675.x		2010-12-01	0	0	0	0	38	0		2	0	14	76.8333	0	1.423	47	243	256	0	0	0	0	25
ScandJStatistics6	2010	Influence Functions for Dimension Reduction Methods: An Example Influence Study of Principal Hessian Direction Analysis	Prendergast L.A., Smith J.A.	Scandinavian Journal of Statistics	37	4	588	611	10.1111/j.1467-9469.2009.00666.x		2010-12-01	0	0	0	0	25	1		2	0	23	76.8333	0	1.423	47	30	31	0	0	0	0	8
ScandJStatistics7	2010	The Dantzig Selector in Cox's Proportional Hazards Model	Antoniadis A., Fryzlewicz P., Letué F.	Scandinavian Journal of Statistics	37	4	531	552	10.1111/j.1467-9469.2009.00685.x		2010-12-01	0	1	1	0	40	1		3	1	21	76.8333	0	1.423	47	84	125	0	0	1	1	24
ScandJStatistics8	2010	Empirical Likelihood Local Polynomial Regression Analysis of Clustered Data	Xue L.	Scandinavian Journal of Statistics	37	4	644	663	10.1111/j.1467-9469.2009.00677.x		2010-12-01	0	0	0	0	36	1		1	0	19	76.8333	0	1.423	47	75	75	0	0	0	0	9
ScandJStatistics9	2010	Transformation and smoothing in sample survey data	Ma Y., Welsh A.H.	Scandinavian Journal of Statistics	37	3	496	513	10.1111/j.1467-9469.2010.00691.x		2010-09-01	1	1	1	0	16	1		2	0	17	79.8667	0	1.423	47	113	188	0	0	0	0	2
StatMethinMedResearch11	2010	Non-parametric estimation of state occupation, entry and exit times with multistate current status data	Lan L., Datta S.	Statistical Methods in Medical Research	19	2	147	165	10.1177/0962280208094278	2008-09-02	2010-04-01	1	0	0	0	22	1		2	0	18	104.167	0	1.446	58	157	166	0	0	0	0	6
StatMethinMedResearch13	2010	Pseudo-observations in survival analysis	Andersen P.K., Pohar Perme M.	Statistical Methods in Medical Research	19	1	71	99	10.1177/0962280209105020	2009-08-04	2010-02-01	0	1	1	0	22	1		2	1	28	92.9667	0	1.446	58	316	327	0	0	0	0	40
StatMethinMedResearch2	2010	Incorporating frailty in a multi-state model: Application to disease natural history modelling of adenoma-carcinoma in the large bowel	Yen A.M.F., Chen T.H.H., Duffy S.W., Chen C.-D.	Statistical Methods in Medical Research	19	5	529	546	10.1177/0962280209359862		2010-10-01	0	1	1	1	38	1		4	1	17	78.8667	0	1.446	58	477	942	0	0	0	0	6
StatMethinMedResearch4	2010	Multiple imputation in a large-scale complex survey: A practical guide	He Y., Zaslavsky A.M., Landrum M.B., Harrington D.P., Catalano P.	Statistical Methods in Medical Research	19	6	653	670	10.1177/0962280208101273		2010-12-01	1	0	1	0	32	1	PMC2891890	5	0	17	76.8333	1	1.446	58	275	660	0	0	1	1	75
StatMethinMedResearch6	2010	Estimating screening test sensitivity and tumour progression using tumour size and time since previous screening	Weedon-Fekjær H., Tretli S., Aalen O.O.	Statistical Methods in Medical Research	19	5	507	527	10.1177/0962280209359860		2010-10-01	0	0	1	1	29	1		3	1	20	78.8667	0	1.446	58	253	396	0	0	0	0	5
StatMethinMedResearch7	2010	Statistical models for the control phase of clinical monitoring	Stevens R.J., Oke J., Perera R.	Statistical Methods in Medical Research	19	4	394	414	10.1177/0962280209359886	2010-05-04	2010-08-01	0	0	1	1	35	1		3	0	20	83.8667	0	1.446	58	175	273	0	0	0	0	11
StatisticaSinica1	2010	Nonparametric covariance model	Yin J., Geng Z., Li R., Wang H.	Statistica Sinica	20	1	469	479			2010-01-01	1	1	1	0	32	1		4	1	10	87.9667	0	1.494	57	150	296	1	1	1	1	12
StatisticaSinica11	2010	Empirical likelihood estimation for samples with nonignorable nonresponse	Fang F., Hong Q., Shao J.	Statistica Sinica	20	1	263	280			2010-01-01	1	1	1	0	12	2		3	0	17	87.9667	0	1.494	57	128	131	1	1	1	1	3
StatisticaSinica13	2010	Testing for zero-modification in count regression models	Min A., Czado C.	Statistica Sinica	20	1	323	341			2010-01-01	0	0	0	0	40	1		2	0	18	87.9667	0	1.494	57	86	100	1	1	1	1	9
StatisticaSinica15	2010	Marginal markov chain monte carlo methods	Van Dyk D.A.	Statistica Sinica	20	4	1423	1454			2010-10-01	1	0	0	0	25	2		1	0	31	78.8667	0	1.494	57	61	61	1	1	1	1	2
StatisticaSinica16	2010	A threshold approach for peaks-over-threshold modeling using maximum product of spacings	Wong T.S.T., Li W.K.	Statistica Sinica	20	3	1257	1272			2010-07-01	0	0	0	0	18	1		2	0	15	81.9333	0	1.494	57	112	119	1	1	1	1	8
StatisticaSinica17	2010	Control chart for monitoring nonparametric profiles with arbitrary design	Qiu P., Zou C.	Statistica Sinica	20	4	1655	1682			2010-10-01	1	1	1	0	34	1		2	0	27	78.8667	0	1.494	57	79	149	1	1	1	1	17
StatisticaSinica18	2010	Semiparametric additive risks regression for two-stage design survival studies	Li G., Wu T.T.	Statistica Sinica	20	4	1581	1607			2010-10-01	1	0	1	0	23	1		2	0	26	78.8667	0	1.494	57	726	756	1	1	1	1	2
StatisticaSinica2	2010	Adaptive global confidence band for nonparametric regression: An empirical likelihood method	Zhu L.-X., Lin L., Chen Q.	Statistica Sinica	20	4	1771	1787			2010-10-01	0	0	1	0	41	2		3	0	16	78.8667	0	1.494	57	219	291	1	0	1	1	0
StatisticaSinica20	2010	Model checking in partial linear regression models with berkson measurement errors	Koul H.L., Song W.	Statistica Sinica	20	4	1551	1579			2010-10-01	1	0	1	0	24	2		2	0	28	78.8667	0	1.494	57	81	110	1	1	1	1	5
StatisticaSinica4	2010	An approach to constructing nested space-filling designs for multi-fidelity computer experiments	Haaland B., Qian P.Z.G.	Statistica Sinica	20	3	1063	1075			2010-07-01	1	0	0	0	24	2		2	0	12	81.9333	0	1.494	57	53	91	1	1	1	1	11
StatisticaSinica6	2010	Variable selection and coefficient estimation via regularized rank regression	Leng C.	Statistica Sinica	20	1	167	181			2010-01-01	0	0	0	0	25	1		1	1	14	87.9667	0	1.494	57	54	54	1	1	1	1	24
StatisticaSinica9	2010	A generalized convolution model for multivariate nonstationary spatial processes	Majumdar A., Paul D., Bautista D.	Statistica Sinica	20	2	675	695			2010-04-01	1	0	1	0	25	2		3	0	20	84.9667	0	1.494	57	34	61	1	1	1	1	9
StatisticalScience10	2010	The MM alternative to EM	Wu T.T., Lange K.	Statistical Science	25	4	492	505	10.1214/08-STS264		2010-11-01	1	0	1	0	63	1		2	0	13	77.8333	0	2.522	72	227	257	1	1	1	1	26
StatisticalScience15	2010	Connected spatial networks over random points and a route-length statistic	Aldous D.J., Shun J.	Statistical Science	25	3	275	288	10.1214/10-STS335		2010-08-01	1	0	1	0	47	2		2	0	13	80.9	0	2.522	72	113	143	1	1	1	1	25
StatisticalScience4	2010	A statistical model to explain the mendel-fisher controversy	Pires A.M., Branco J.A.	Statistical Science	25	4	545	565	10.1214/10-STS342		2010-11-01	0	0	0	0	36	1		2	0	20	77.8333	0	2.522	72	27	33	1	1	1	1	5
StatisticalScience5	2010	Graphical models for inference under outcome-dependent sampling	Didelez V., Kreiner S., Keiding N.	Statistical Science	25	3	368	387	10.1214/10-STS340		2010-08-01	0	1	1	0	70	1		3	0	19	80.9	0	2.522	72	299	459	1	1	1	1	23
StatisticalScience7	2010	Laplace approximated EM microarray analysis: An empirical Bayes approach for comparative microarray experiments	Bar H., Booth J., Schifano E., Wells M.T.	Statistical Science	25	3	388	407	10.1214/10-STS339		2010-08-01	1	0	1	0	34	1		4	1	19	80.9	0	2.522	72	132	221	1	1	1	1	12
StatisticalScience8	2010	Identification, inference and sensitivity analysis for causal mediation effects	Imai K., Keele L., Yamamoto T.	Statistical Science	25	1	51	71	10.1214/10-STS321		2010-02-01	1	0	1	0	47	1		3	1	20	86.9333	0	2.522	72	48	96	1	1	1	1	204
StatisticalScience9	2010	Dempster-shafer theory and statistical inference with weak beliefs	Martin R., Zhang J., Liu C.	Statistical Science	25	1	72	87	10.1214/10-STS322		2010-02-01	1	0	1	0	25	2		3	0	15	86.9333	0	2.522	72	55	70	1	1	1	1	30
StatisticsSurvey7	2010	Discrete variations of the fractional brownian motion in the presence of outliers and an additive noise	Achard S., Coeurjolly J.-F.	Statistics Surveys	4		117	147	10.1214/09-SS059	2010-06-11	2010-06-11	0	0	1	0	21	2		2	1	30	82.6	0	1.792	14	45	82	1	1	1	1	9
StatsComputing1	2010	Semi-parametric analysis of multi-rater data	Rogers S., Girolami M., Polajnar T.	Statistics and Computing	20	3	317	334	10.1007/s11222-009-9125-z	2009-04-24	2010-07-01	0	0	0	0	19	1		3	1	17	96.3667	0	2.287	50	164	192	0	0	0	0	8
StatsComputing10	2010	A sign based loss approach to model selection in nonparametric regression	Nott D.J., Jialiang L.	Statistics and Computing	20	4	485	498	10.1007/s11222-009-9139-6	2009-07-02	2010-10-01	0	0	0	0	49	2		2	0	13	94.0667	0	2.287	50	99	168	0	0	0	0	4
StatsComputing11	2010	Evaluation of the run-length distribution for a combined Shewhart-EWMA control chart	Capizzi G., Masarotto G.	Statistics and Computing	20	1	23	33	10.1007/s11222-008-9113-8	2009-01-27	2010-01-01	0	0	0	0	26	2		2	1	10	99.2667	0	2.287	50	33	55	0	0	1	1	9
StatsComputing12	2010	Joint covariate selection and joint subspace selection for multiple classification problems	Obozinski G., Taskar B., Jordan M.I.	Statistics and Computing	20	2	231	252	10.1007/s11222-008-9111-x	2009-01-14	2010-04-01	1	0	1	0	38	1		3	0	21	99.7	0	2.287	50	342	448	1	1	1	1	148
StatsComputing13	2010	Probabilistic relabelling strategies for the label switching problem in Bayesian mixture models	Sperrin M., Jaki T., Wit E.	Statistics and Computing	20	3	357	366	10.1007/s11222-009-9129-8	2009-05-07	2010-07-01	0	1	1	0	18	1		3	0	9	95.9333	0	2.287	50	63	184	0	0	1	1	33
StatsComputing15	2010	Dimension reduction for model-based clustering	Scrucca L.	Statistics and Computing	20	4	471	484	10.1007/s11222-009-9138-7	2009-07-01	2010-10-01	0	0	0	0	31	1		1	0	13	94.1	0	2.287	50	21	21	0	0	1	1	20
StatsComputing16	2010	Estimation and regularization techniques for regression models with multidimensional prediction functions	Schmid M., Potapov S., Pfahlberg A., Hothorn T.	Statistics and Computing	20	2	139	150	10.1007/s11222-009-9162-7	2009-12-09	2010-04-01	0	0	1	0	40	1		4	0	11	88.7333	0	2.287	50	125	362	0	0	1	1	8
StatsComputing17	2010	Orthodox BLUP versus h-likelihood methods for inferences about random effects in Tweedie mixed models	Lee Y., Ha I.D.	Statistics and Computing	20	3	295	303	10.1007/s11222-009-9122-2	2009-04-07	2010-07-01	0	0	1	0	21	2		2	0	8	96.9333	0	2.287	50	106	125	0	0	0	0	11
StatsComputing18	2010	M-estimators of some GARCH-type models; computation and application	Iqbal F., Mukherjee K.	Statistics and Computing	20	4	435	445	10.1007/s11222-009-9135-x	2009-06-03	2010-10-01	0	0	0	0	17	1		2	0	10	95.0333	0	2.287	50	23	40	0	0	0	0	9
StatsComputing19	2010	Beta kernel quantile estimators of heavy-tailed loss distributions	Charpentier A., Oulidi A.	Statistics and Computing	20	1	35	55	10.1007/s11222-009-9114-2	2009-01-30	2010-01-01	0	0	1	0	44	1		2	0	20	99.1667	0	2.287	50	21	23	0	0	0	0	4
StatsComputing2	2010	Approximate confidence interval construction for risk difference under inverse sampling	Tang M.-L., Tian M.	Statistics and Computing	20	1	87	98	10.1007/s11222-009-9118-y	2009-03-26	2010-01-01	0	1	1	0	17	1		2	1	11	97.3333	0	2.287	50	128	172	0	0	0	0	1
StatsComputing20	2010	Efficient Markov chain Monte Carlo with incomplete multinomial data	Ahn K.W., Chan K.-S.	Statistics and Computing	20	4	447	456	10.1007/s11222-009-9136-9	2009-06-17	2010-10-01	1	0	1	0	11	2		2	1	9	94.5667	0	2.287	50	131	173	0	0	1	1	4
StatsComputing3	2010	Robust mixture modeling using multivariate skew t distributions	Lin T.-I.	Statistics and Computing	20	3	343	356	10.1007/s11222-009-9128-9	2009-05-05	2010-07-07	0	0	0	0	40	1		1	0	13	96	0	2.287	50	43	43	0	0	0	0	74
StatsComputing4	2010	Rank-based variable selection with censored data	Xu J., Leng C., Ying Z.	Statistics and Computing	20	2	165	176	10.1007/s11222-009-9126-y	2009-04-24	2010-04-01	1	1	1	0	32	1	PMC3762511	3	0	11	96.3667	1	2.287	50	118	214	0	0	1	1	5
StatsComputing5	2010	P-splines regression smoothing and difference type of penalty	Gijbels I., Verhasselt A.	Statistics and Computing	20	4	499	511	10.1007/s11222-009-9140-0	2009-07-01	2010-10-01	0	0	0	0	20	1		2	0	12	94.1	0	2.287	50	101	113	0	0	1	1	5
StatsComputing6	2010	Sparse conformal predictors: SCP	Hebiri M.	Statistics and Computing	20	2	253	266	10.1007/s11222-009-9167-2	2009-12-29	2010-04-01	0	1	1	0	36	1		1	0	13	88.0667	0	2.287	50	10	10	0	0	1	1	3
StatsComputing7	2010	Model uncertainty and variable selection in Bayesian lasso regression	Hans C.	Statistics and Computing	20	2	221	229	10.1007/s11222-009-9160-9	2009-11-25	2010-04-01	1	0	0	0	35	1		1	1	8	89.2	0	2.287	50	8	8	0	0	0	0	25
StatsComputing8	2010	Bilinear modulation models for seasonal tables of counts	Marx B.D., Eilers P.H.C., Gampe J., Rau R.	Statistics and Computing	20	2	191	202	10.1007/s11222-009-9144-9	2009-07-24	2010-04-01	1	1	1	0	14	1		4	0	11	93.3333	0	2.287	50	179	272	1	1	1	1	3
StatsComputing9	2010	Analyzing space-time sensor network data under suppression and failure in transmission	Puggioni G., Gelfand A.E.	Statistics and Computing	20	4	409	419	10.1007/s11222-009-9133-z	2009-06-11	2010-10-01	1	0	0	0	19	1		2	0	10	94.7667	0	2.287	50	200	212	0	0	0	0	5
StatsInMedicine1	2010	Estimation of population attributable fraction (PAF) for disease occurrence in a cohort study design	Laaksonen M.A., Härkänen T., Knekt P., Virtala E., Oja H.	Statistics in Medicine	29	8-Jul	860	874	10.1002/sim.3792	2010-03-08	2010-03-01	0	0	1	0	16	1		5	0	14	86	0	2.04	131	317	624	0	0	1	1	12
StatsInMedicine10	2010	Power for studies with random group sizes	Ambrosius W.T., Mahnken J.D.	Statistics in Medicine	29	10	1137	1144	10.1002/sim.3873	2010-03-11	2010-05-10	1	0	1	0	15	1	PMC2936967	2	1	7	85.6667	1	2.04	131	116	195	0	0	1	1	3
StatsInMedicine11	2010	Factors affecting power of tests for multiple binary outcomes	Mascha E.J., Imrey P.B.	Statistics in Medicine	29	28	2890	2904	10.1002/sim.4066	2010-09-22	2010-12-01	1	0	0	0	44	1		2	1	14	79.1667	0	2.04	131	226	294	0	0	0	0	16
StatsInMedicine12	2010	Sample size determination in step-up testing procedures for multiple comparisons with a control	Kwong K.S., Cheung S.H., Wen M.-J.	Statistics in Medicine	29	26	2743	2756	10.1002/sim.4045	2010-08-25	2010-10-20	0	1	1	0	22	1		3	0	13	80.1	0	2.04	131	41	88	0	0	0	0	6
StatsInMedicine15	2010	The simultaneous use of weighted logrank and weighted Kaplan-Meier statistics with clustered right-censored data	Chi Y., Su P.-F.	Statistics in Medicine	29	1	130	141	10.1002/sim.3746	2009-10-13	2010-01-15	0	0	0	0	24	1		2	1	11	90.6333	0	2.04	131	33	57	0	0	0	0	3
StatsInMedicine17	2010	On Simon's two-stage design for single-arm phase IIA cancer clinical trials under beta-binomial distribution	Liu J., Lin Y., Shih W.J.	Statistics in Medicine	29	10	1084	1095	10.1002/sim.3805	2010-01-14	2010-05-10	1	0	1	0	29	2		3	0	11	87.5333	0	2.04	131	261	406	0	0	0	0	5
StatsInMedicine18	2010	Joint modeling of progression-free survival and death in advanced cancer clinical trials	Dejardin D., Lesaffre E., Verbeke G.	Statistics in Medicine	29	16	1724	1734	10.1002/sim.3918	2010-04-08	2010-07-20	0	1	1	0	27	1		3	0	10	84.7333	0	2.04	131	341	530	0	0	0	0	7
StatsInMedicine19	2010	A nonlinear model for highly unbalanced repeated time-to-event data: Application to labor progression	Arunajadai S.G.	Statistics in Medicine	29	26	2709	2722	10.1002/sim.4049	2010-08-27	2010-11-20	1	0	0	0	13	1		1	0	13	80.0333	0	2.04	131	14	14	0	0	0	0	2
StatsInMedicine2	2010	Discovery of complex pathways from observational data	Baurley J.W., Conti D.V., Gauderman W.J., Thomas D.C.	Statistics in Medicine	29	19	1998	2011	10.1002/sim.3962	2010-06-15	2010-08-30	1	0	0	1	32	1	PMC2922970	4	1	13	82.4667	1	2.04	131	258	611	0	0	1	1	16
StatsInMedicine20	2010	Direct effects testing: A two-stage procedure to test for effect size and variable importance for correlated binary predictors and a binary resp	Sperrin M., Jaki T.	Statistics in Medicine	29	24	2544	2556	10.1002/sim.4014	2010-08-03	2010-10-30	0	0	1	0	32	1		2	1	12	80.8333	0	2.04	131	63	121	0	0	0	0	3
StatsInMedicine4	2010	Covariate adjusted weighted normal spatial scan statistics with applications to study geographic clustering of obesity and lung cancer mortality	Huang L., Tiwari R.C., Pickle L.W., Zou Z.	Statistics in Medicine	29	23	2410	2422	10.1002/sim.3990	2010-08-04	2010-10-15	1	0	1	0	33	1		4	1	12	80.8	0	2.04	131	118	278	0	0	0	0	8
StatsInMedicine5	2010	Sensitivity analysis for misclassification in logistic regression via likelihood methods and predictive value weighting	Lyles R.H., Lin J.	Statistics in Medicine	29	22	2297	2309	10.1002/sim.3971	2010-09-09	2010-09-30	1	0	0	0	33	1	PMC3109653	2	0	12	79.6	1	2.04	131	114	116	0	0	1	1	11
StatsInMedicine6	2010	Testing for qualitative interactions between stages in an adaptive study	Parker R.A.	Statistics in Medicine	29	2	210	218	10.1002/sim.3757	2009-11-11	2010-01-30	1	0	0	0	19	2		1	1	8	89.6667	0	2.04	131	138	138	0	0	0	0	1
StatsInMedicine7	2010	Estimation of intervention effects using first or multiple episodes in clinical trials: The Andersen-Gill model re-examined	Cheung Y.B., Xu Y., Tan S.H., Cutts F., Milligan P.	Statistics in Medicine	29	3	328	336	10.1002/sim.3783	2009-11-25	2010-02-10	0	1	1	1	24	1		5	0	8	89.2	0	2.04	131	213	585	0	0	0	0	17
StatsInMedicine8	2010	Latent class joint model of ovarian function suppression and DFS for premenopausal breast cancer patients	Zhang J.J., Wang M.	Statistics in Medicine	29	22	2310	2324	10.1002/sim.3977	2010-06-15	2010-09-30	1	0	0	0	22	1	PMC3786368	2	0	14	82.4667	1	2.04	131	65	69	0	0	1	1	2
StatsInMedicine9	2010	Joint Bayesian analysis of birthweight and censored gestational age using finite mixture models	Schwartz S.L., Gelfand A.E., Miranda M.L.	Statistics in Medicine	29	16	1710	1723	10.1002/sim.3900	2010-04-20	2010-07-20	1	0	0	0	41	1	PMC5013733	3	0	13	84.3333	1	2.04	131	200	331	0	0	1	1	9
StatsInMedicine9	2010	Discriminant analysis using a multivariate linear mixed model with a normal mixture in the random effects distribution	Komarek A., Hansen B.E., Kuiper E.M.M., Van Buuren H.R., Lesaffre E.	Statistics in Medicine	29	30	3267	3283	10.1002/sim.3849	2010-12-16	2010-12-30	0	1	1	1	34	1		5	1	16	76.3333	0	2.04	131	341	797	0	0	1	1	7
StochastProcessTheirApplic1	2010	Stopped diffusion processes: Boundary corrections and overshoot	Gobet E., Menozzi S.	Stochastic Processes and their Applications	120	2	130	162	10.1016/j.spa.2009.09.014	2009-10-04	2010-02-01	0	0	1	0	31	2		2	0	32	90.9333	0	1.628	53	56	77	1	1	1	1	20
StochastProcessTheirApplic15	2010	A wavelet analysis of the Rosenblatt process: Chaos expansion and estimation of the self-similarity parameter	Bardet J.-M., Tudor C.A.	Stochastic Processes and their Applications	120	12	2331	2362	10.1016/j.spa.2010.08.003	2010-08-13	2010-12-01	0	0	1	0	34	2		2	0	31	80.5	0	1.628	53	88	119	1	1	1	1	13
Test11	2010	Approximations to most powerful invariant tests for multinormality against some irregular alterna	Majerski P., Szkutnik Z.	Test	19	1	113	130	10.1007/s11749-008-0136-4	2009-01-08	2010-05-01	0	0	0	0	22	1		2	0	17	99.9	0	1.222	29	31	36	0	0	0	0	3
Test12	2010	Dynamic relations for sparsely sampled Gaussian processes	Müller H.-G., Yang W.	Test	19	1	1	29	10.1007/s11749-009-0176-4	2009-12-08	2010-05-01	1	0	0	0	85	1		2	1	28	88.7667	0	1.222	29	201	207	0	0	1	1	4
Test13	2010	Comparisons of coherent systems using stochastic precedence	Navarro J., Rubio R.	Test	19	3	469	486	10.1007/s11749-010-0207-1	2010-08-31	2010-11-01	0	0	0	0	22	2		2	0	17	79.9	0	1.222	29	139	140	0	0	0	0	21
Test15	2010	Nonparametric estimation of mean and dispersion functions in extended generalized linear models	Gijbels I., Prosdocimi I., Claeskens G.	Test	19	3	580	608	10.1007/s11749-010-0187-1	2010-03-31	2010-11-01	0	0	0	0	35	1		3	1	28	85	0	1.222	29	101	189	0	0	1	1	11
Test2	2010	Another generalization of the geometric distribution	Gómez-Déniz E.	Test	19	2	399	415	10.1007/s11749-009-0169-3	2009-10-20	2010-08-01	0	0	0	0	22	1		1	0	16	90.4	0	1.222	29	54	54	0	0	0	0	31
Test3	2010	Adaptive progressive Type-II censoring	Cramer E., Iliopoulos G.	Test	19	2	342	358	10.1007/s11749-009-0167-5	2009-10-27	2010-08-01	0	1	1	0	24	1		2	0	16	90.1667	0	1.222	29	70	116	0	0	1	1	12
Test5	2010	1-penalization for mixture regression models	Städler N., Bühlmann P., van de Geer S.	Test	19	2	209	256	10.1007/s11749-010-0197-z	2010-06-30	2010-08-01	0	0	0	0	44	1		3	0	47	81.9667	0	1.222	29	139	206	0	0	1	1	78
Test6	2010	Extremes of integer-valued moving average sequences	Hall A., Scotto M., Cruz J.	Test	19	2	359	374	10.1007/s11749-009-0158-6	2009-09-22	2010-08-01	0	0	0	0	17	2		3	0	15	91.3333	0	1.222	29	59	93	0	0	1	1	6
Test7	2010	Small area estimators based on restricted mixed models	Rueda C., Menéndez J.A., Gómez F.	Test	19	3	558	579	10.1007/s11749-010-0186-2	2010-03-06	2010-11-01	0	0	0	0	17	1		3	0	21	85.8333	0	1.222	29	36	50	0	0	0	0	3
Test8	2010	Smoothed jackknife empirical likelihood method for tail copulas	Peng L., Qi Y.	Test	19	3	514	536	10.1007/s11749-010-0184-4	2010-02-19	2010-11-01	1	0	1	0	32	2		2	0	22	86.3333	0	1.222	29	133	194	0	0	1	1	5
