# Supplementary material for: Dissemination of novel biostatistics methods: Impact of programming code availability and other characteristics on article citations
Source: PLoS One. 2018 Aug 1;13(8):e0201590. doi: 10.1371/journal.pone.0201590 (PMC6070251; doi:10.1371/journal.pone.0201590)
Supplement: S1 File — (SAS) [file pone.0201590.s003.sas]

*import Excel data file - add full pathname for file location in Import statement;

PROC IMPORT OUT= WORK.data1 
            DATAFILE= "<Add pathname here>\Articles.xls" 
            DBMS=EXCEL REPLACE;
     RANGE="Articles$"; 
     SCANTEXT=YES;
     USEDATE=YES;
     SCANTIME=YES;
RUN;

* Add formats;
proc format;
        value fyesno    1="Yes"
                        0="No";
        value fexample  1='Yes with real-life data' 2='Simulation only' 0='None';
run;

* Create new variable and add variable labels;
data data2;
	set data1;
	    ln_citations = log(citation_num + 1);

	    label year="Publication year";
        label title="Title of article";
        label authors="Author list";
		label code_present="Code available?";
		label us_institution="US institution involved?";		
		label multi_countries="Multiple countries involved?";
        label multi_institutions="Multiple institutions involved?";
        label non_methodologist="Non-methodologist involved?";
		label example="Example provided?";
        label pmcid_present="Article available in PubMed Central?";
		label free_j_web_site="Article freely available on journal's website?";
		label free_any="Article freely available anywhere?";
	   	label duration_mos="Length of time - in months - article has been available";
		label references = "Number of references";
        label page_length="Page length of article";
		label author_count="Number of authors";
        label sjr_2010="Joural SJR Impact Factor (2010)";
        label h_index="Journal h-index";
        label max_publications="Maximum number of publications among authors";
        label sum_publications="Total number of publications among authors";
        label citation_num="Number of citations during follow-up";
        label ln_citations="Log (base e) of number of citations during follow-up plus 1";

        format code_present us_institution multi_countries multi_institutions non_methodologist pmcid_present free_j_web_site free_any fyesno. 
			example fexample.;
run;

* Table 1 frequencies;
proc freq data=data2;
	tables code_present*(us_institution multi_countries multi_institutions non_methodologist example pmcid_present free_j_web_site free_any) / nopercent nocol;
run;

* Table 1 descriptive statistics;
proc means data=data2 n mean stddev median p25 p75 maxdec=1;
        class code_present;
        var duration_mos references page_length author_count sjr_2010 h_index max_publications sum_publications;
run;

* Table 1 results for categorical variables;
%macro tab1cat(v=, d=);
	proc glimmix data=data2;
		class source_title ;
		model &v = code_present / dist=&d solution;
		random int / subject=source_title vcorr ;
	run;
%mend;
%tab1cat(v=us_institution, d=binomial);
%tab1cat(v=multi_countries, d=binomial); ** final covariance matrix not positive definite - see text for clarification;
%tab1cat(v=multi_institutions, d=binomial);
%tab1cat(v=non_methodologist, d=binomial);
%tab1cat(v=example, d=multinomial); 
%tab1cat(v=pmcid_present, d=binomial);
%tab1cat(v=free_j_web_site, d=binomial); 
%tab1cat(v=free_any, d=binomial);


* Table 1 results for continuous variables;
%macro tab1cont(v=, c=) ;
	proc glimmix data=data2 maxopt=50 pconv=&c;
		class source_title;
		model &v =  code_present / dist=poisson solution ;
		random int / subject=source_title ;
		random _residual_ ; ** allows for overdispersion;
	run;
%mend;
%tab1cont(v=duration_mos, c=10E-7);
%tab1cont(v=references, c=10E-7);
%tab1cont(v=page_length, c=10E-7);
%tab1cont(v=author_count, c=10E-7);
%tab1cont(v=max_publications, c=10E-7);
%tab1cont(v=sum_publications, c=10E-6);

* Table 1 results for continuous variables (cont.);
** Random journal effect not necessary since SJR rankings and H Index are journal specific;
proc glimmix data=data2 maxopt=50 ;
	class source_title;
	model sjr_2010 =  code_present / solution ; 
run;
quit;

proc glimmix data=data2 maxopt=50 ;
	class source_title;
	model h_index =  code_present / solution s; 
run;
quit;


* Table 2 (univariate predictors of citation counts);
** categorical predictors;
%macro uni(x=);
	proc means data=data2 n mean stddev maxdec=1;
		class &x;
		var citation_num;
	run;
%mend uni;
%uni(x=code_present);
%uni(x=us_institution);
%uni(x=multi_countries);
%uni(x=multi_institutions);
%uni(x=non_methodologist);
%uni(x=example);
%uni(x=pmcid_present);
%uni(x=free_j_web_site);
%uni(x=free_any);


* Table 2 rate ratios CIs and pvalues for categorical predictors;
%macro tab2cat(v=, c=);
	proc glimmix data=data2 maxopt=50 pconv=&c;
		class source_title &v(ref=first);
		model citation_num = &v / dist=lognormal solution cl;
		lsmestimate &v 1 -1 / exp cl;
		random int / subject=source_title vcorr ;
	run;
%mend;
%tab2cat(v=code_present, c=10E-7);
%tab2cat(v=us_institution, c=10E-7);
%tab2cat(v=multi_countries, c=10E-7);
%tab2cat(v=multi_institutions, c=10E-7);
%tab2cat(v=non_methodologist, c=10E-6);
%tab2cat(v=pmcid_present, c=10E-7);
%tab2cat(v=free_j_web_site, c=10E-7);
%tab2cat(v=free_any, c=10E-7);

proc glimmix data=data2 maxopt=50 pconv=10E-6;
	class source_title example(ref=first);
	model citation_num = example / dist=lognormal solution cl;
	lsmestimate example 'Simulation vs No example ' 1 0 -1 / exp cl;
	lsmestimate example 0 1 -1 / exp cl;
	random int / subject=source_title vcorr ;
run;
quit;

* Table 2 rate ratios CIs and pvalues for continuous predictors;
%macro tab2cont(v=, n=);
	proc glimmix data=data2 maxopt=50 pconv=10E-7;
		class source_title ;
		model citation_num = &v / dist=lognormal solution cl;
		estimate "RR for a &n-unit change in the variable of interest" &v &n / exp cl;
		random int / subject=source_title vcorr ;
		run;
%mend;
%tab2cont(v=references, n=10);
%tab2cont(v=page_length, n=10);
%tab2cont(v=author_count, n=1);
%tab2cont(v=sjr_2010, n=1);
%tab2cont(v=h_index, n=10);
%tab2cont(v=max_publications, n=10);
%tab2cont(v=sum_publications, n=10);
%tab2cont(v=duration_mos, n=10);

* Table 2 Spearman correlation coeffients;
proc corr data=data2 spearman;
	var references page_length author_count sjr_2010 h_index max_publications sum_publications duration_mos;
    with citation_num;
run;

* Table 3 final multivariable model;
proc glimmix data=data2 maxopt=50 pconv=10E-8; 
	class source_title example(ref=first) ;
	model citation_num = 
		us_institution                     
		multi_countries 
		multi_institutions                 
		non_methodologist                  
		example 
		free_j_web_site
		free_any
		code_present 
		references 
		page_length 
		sjr_2010                       
		sum_publications
        duration_mos 
		code_present*free_j_web_site

			/ dist=lognormal solution;
	estimate 'us_institution' us_institution 1 / cl exp;
	estimate 'multi_countries' multi_countries 1 / cl exp;
	estimate 'multi_institutions' multi_institutions 1 / cl exp;
	estimate 'non_methodologist' non_methodologist 1 / cl exp;
	estimate 'example simu' example 1 0 -1 / cl exp;
	estimate 'example real' example 0 1 -1 / cl exp;
	estimate 'free_j_web_site' free_j_web_site 1 / cl exp;
	estimate 'free_any' free_any 1 / cl exp;
	estimate '10-unit increase in references' references 10 / cl exp;
	estimate '10-unit increase in page_length' page_length 10 / cl exp;
	estimate '1-unit increase in sjr_2010' sjr_2010 1 / cl exp;
	estimate '10-unit increase in sum_publications' sum_publications 10 / cl exp;
	estimate '10-unit increase in duration_mos' duration_mos  10 / cl exp;
    estimate 'code effect for not free articles' code_present 1 code_present*free_j_web_site 0 / cl exp;
	estimate 'code effect for free articles' code_present 1 code_present*free_j_web_site 1 / cl exp;

	random int / subject=source_title ;
run;
quit;
